# Supplementary material for: An in vivo CRISPR screen in chick embryos reveals a role for MLLT3 in specification of neural cells from the caudal epiblast
Source: Development. 2025 Feb 12;152(3):DEV204591. doi: 10.1242/dev.204591 (PMC11883246; doi:10.1242/dev.204591)
Supplement: Table S1. List of Entropy Sort Score ranked genes [file develop-152-204591-TableS1.csv]

	0	10	11	14	4	7	8	Mesoderm	PS
	TFAP2A	SHH	CA2	ENSGALG00000027002	WNT4	OLIG2	SOX21	MSGN1	FGF8
	WNT1	FOXA2	CLDN1	SFRP1	FGFR3	NKX6-2	METRNL	CLEC19A	CLDN1
	SOX9	NKX6-2	HES5	ENPP2	ZIC1	SFRP1	CA2	HAPLN1	MSX1
	MOXD1	IGFBP5	CNTN2	LMO1	WNT1	CSPG5	FLT4	FGF18	RAI14
	BMPER	EFEMP1	SOX21	PAX6	ZFHX4	LMO1	FABP5	TMEM100	ENSGALG00000038635
	ZIC1	TF	NDNF	FGFR3	ERBB3	FXYD2	FAM210B	TBX6	CYP26A1
	WNT6	SST	MYLK	ENSGALG00000001136	ENSGALG00000016570	FAM181A	PLEK2	RSPO3	HOXB9
	ENSGALG00000016570	LECT1	FAM210B	ENSGALG00000046550	OPTC	CXCR7	ENSGALG00000004365	DLL1	TBXT
	CRABP-I	OLFML3	PDGFA	IRX1	PAX6	GLI1	SOX1	LRIG3	GREB1
	SOX10	FGFRL1	APOH	DBX2	CHL1	ENSGALG00000054048	SOX2	PCSK5	UCHL1
	ENSGALG00000016251	RFX4	OLFM1	WNT4	DHRS3	IRX1	NKX1-2	FGF10	COMTD1
	FGFR3	FOXA1	ENSGALG00000002714	SOX1	BOC	ENPP2	EFNB2	TIMM50	CMTM8
	PAX7	ADAMTS7	EFNB2	DHRS3	IRX1	OPTC	RCAN2	B3GALT5	EVX1
	IGFBP4	NTN1	CDK6	HES5	ENSGALG00000029168	CRYAB	SOX18	CDH2	BAMBI
	CDH6	ENSGALG00000052986	FABP5	OPTC	NR2F2	PAX6	APOH	COLEC12	SPRY2
	TFAP2B	CHST1	SMARCA2	ENSGALG00000054048	SLC1A3	SCUBE2	MYLK	AKAP12	APOD
	FKBP11	GPR146	PLPP1	HS3ST6	FKBP11	NCALD	FZD3	KCNS3	AIG1
	S100A1	ENSGALG00000054783	F2RL1	CXCR7	MRAS	EFEMP1	OLIG2	FGF19	CHST15
	ZFHX4	TIMP3	ACE2	ENSGALG00000016570	ENSGALG00000046550	NTN3	CKB	HOXB8	HOXA9
	ERBB3	ENSGALG00000005493	IGFBP2	NTN3	ENPP2	WNT4	PACSIN2	TMEM64	ENSGALG00000010268
	ENSGALG00000042570	PHYHIPL	LAMP5	SCUBE2	APOH	DHRS3	GNG10	PCP4	NEFM
	ENSGALG00000020788	CITED4	PLA1A	CSPG5	ENSGALG00000016251	SOX1	SFRP2	TBXT	NOTO
	TIAM2	ENSGALG00000054048	SOX18	ERBB3	GLI1	ENSGALG00000046550	NDNF	MAD1L1	HOXC8
	GNG4	CAMK2A	CDH11	NR2F2	NTRK3	ENSGALG00000027002	CNTN2	WNT5A	WNT8A
	CDON	AKR1D1	HHLA2	DES	ENSGALG00000027002	DBX2	PDGFA	GCNT1	ENSGALG00000008469
	TLCD2	ALCAM	CCND2	MYO6	NCALD	ENSGALG00000029168	ENSGALG00000052769	KIF26A	EPHA1
	FGFR2	SULF2	LMO4	NCALD	MEIS2	ENSGALG00000030512	NUAK1	PPFIBP1	ID4
	ENSGALG00000011283	GPR37L1	B3GAT2	CHL1	PAX7	AGT	PLA1A	C10H15ORF59	IL17RD
	ENSGALG00000011296	KRT13	PLEK2	GLI1	NKAIN2	AKR1D1	ROBO2	PDZRN3	MEX3B
	RHOB	STK10	ADD3	LRRN1	RARB	NGEF	SMARCA2	TMEM35B	SLC25A29
	GDF10	TCIM	SERHL	NRN1L	FGFR2	HBZ	FAM181A	NRP1	APCDD1
	IRX6	HNMT	FZD3	NKX6-2	BTBD17	ERMN	YEATS4	POSTN	RASGRP3
	GDF2	IRX1	FLT4	MEIS2	SOX1	FOXO6	SERHL	METTL6	ANXA2
	SULT1C3	FAH	HOXB7	MRAS	DES	GDPD4	GADD45G	LPCAT1	WNT5A
	BMP5	NKX6-1	WNT8A	PTPRZ1	GAP43	NR2F2	CLDN1	ENSGALG00000029446	ENSGALG00000004365
	LYN	RFFL	MBNL1	LEUTX	FXYD2	HOXA7	HES5	MTURN	F2RL1
	KCNJ5	FZD4	SERPINE2	FXYD2	NFASC	TIMP3	RGMA	NPY2R	WNT5B
	NWD2	METRNL	TNFSF10	FGFR2	MAP1B	SLC1A3	OLFM1	FN1	RGS20
	ATF3	ENSGALG00000008518	METRNL	HOXA7	ENSGALG00000054783	CKB	PALMD	PRLH	MLLT3
	COL9A3	LAPTM4B	PAK1	FSTL4	HOXA7	ID1	CDK6	JCAD	EGFL7
	PBX3	NGEF	GLCCI1	NFASC	ENSGALG00000030512	ENSGALG00000028415	OLFML3	LHFPL2	TRARG1
	ENSGALG00000052396	CAPN6	CD47	TMEM47	DBX2	ENSGALG00000041054	STRA6	SERTM1	FGF19
	FGB	SYT6	NCAM1	IRX3	FAM181A	VTN	PAK1	RBP	HOXA6
	DLX2	ENSGALG00000043861	SLC29A1	FAM181A	HES5	ENSGALG00000055023	SEMA3D	ENSGALG00000053765	RAB19
	ENSGALG00000046550	MLC1	OAT	DIO2	ST6GALNAC2	MAFA	LAMP5	ADGRL2	AXIN2
	ETS1	TCF15	NKX1-2	GDPD4	PLEK2	ENSGALG00000047323	LMO4	EPB41L3	MPZL3
	HMP19	CA8	ZEB2	CERCAM	DIXDC1	LRRN1	SRPK2	LYPD6B	ANKRD50
	NCALD	KCNB1	TIAM2	MAP1B	RXRA	CDC25B	UCHL1	SDC3	NKX1-2
	TSHZ3	CADM3	RGS20	GAP43	ENSGALG00000001136	DPF1	HOXB7	HOXD8	BMP4
	DLX5	GPM6A	SLC39A11	ARL4C	ENSGALG00000042570	FGFR3	SKI	TCF15	APBB1IP
	UNC5C	EDNRB	ENSGALG00000004365	ENSGALG00000016251	NRN1L	ENSGALG00000042810	IGFBP2	ITPR2	TSPAN13
	HIC1	SOCS4	STRA6	MAFA	IGFBP4	NRN1L	ENSGALG00000007710	P4HA2	DLG1
	SLC1A3	CHL1	ENSGALG00000007710	SLC1A3	ENSGALG00000026970	RARB	SERPINE2	LY86	OAT
	CBLN2	GAL	PACSIN2	ENSGALG00000028415	SEMA5B	OPNVA	ITGA8	KLF15	HOXB7
	HOXA7	NPY7R	FAM53A	ENSGALG00000030512	IRX3	NPM3	LRP2	CXCL14	WNT3A
	ENSGALG00000004400	MYO3A	WNK2	MAP6	LRRN1	FST	DIO2	LEF1	HSPB1
	BTBD17	ENSGALG00000007525	LDAH	ENSGALG00000054783	LMO3	NTRK3	GALNT11	ENSGALG00000045168	EWSR1
	SMPD3	OPNVA	RAB3IL1	BTBD17	TMEM47	HES5	B3GAT2	GDF3	MID1IP1
	TENM3	APOA1	PCCA	KCNJ5	DIO2	CHL1	ABAT	TSPAN18	ADAMTS18
	PELI2	MST1	HPCAL1	FAH	FUT9	CERCAM	NOTO	EVX1	GNOT2
	EMP2	AKAP14	SCRN1	ENSGALG00000029168	MYLK	GPR37L1	TRARG1	CD3E	HOXC9
	FAH	STK32C	ELAVL4	DPF1	ZFHX3	ENSGALG00000016570	MCUB	APLP2	ENSGALG00000044874
	FYB2	TCERG1L	ENSGALG00000036783	FST	PTPRZ1	ARL4C	FGFR1	RAB30	ENSGALG00000025773
	ENSGALG00000054783	WDR17	GALNT11	CKB	CDH13	ENSGALG00000026970	AGT	ANKH	PRTG
	CSRNP1	SLIT2	INPP5A	MEIS1	KCNJ5	NFASC	ENSGALG00000007526	SMCO4	CDC6
	LMX1B	DHRS3	NFASC	KLHL14	PTN	PLPPR1	ENSGALG00000019077	APLNR	GAS2
	COL2A1	COL5A1	JAM2	AGT	LTBP1	LGI1	HOXB9	RASGRP3	ENSGALG00000014719
	SLC25A42	SOX9	SFRP2	MCAM	NRSN1	MEIS2	RAI14	PDGFRA	PRICKLE1
	FIBIN	FAM162B	PKIA	NTRK3	NHSL1	NRCAM	SEPT5	ENSGALG00000030902	CDX4
	DLC1	ENSGALG00000046914	ENSGALG00000051635	NKAIN2	CERCAM	FGFR2	ENSGALG00000030512	RBM38	LYPD6B
	EDNRB	CHRD	NREP	RARB	SMPD3	NKX6-1	FGD6	ARHGAP28	CYTL1
	SPP1	SERPINC1	UMPS	ZFHX3	TLCD2	ME1	HMOX1	ASL1	TGFB2
	NTS	ENSGALG00000050406	AMOT	MYLK	MEIS1	HIC1	ENSGALG00000026970	PRTG	ENSGALG00000034591
	AK5	NKX2-1	RHOB	IGFBP4	MAFA	HS3ST6	NREP	GFRA2	METTL6
	NPM3	BATF3	SLC25A29	NCAM1	CKB	LIX1	ENSGALG00000042810	SVIL	ENSGALG00000007656
	MEIS2	SGK1	TBL1X	FAT4	TIAM2	KANK1	PDLIM4	ENSGALG00000044874	CPNE2
	LHFPL6	CPLX2	ZIC2	NRCAM	TRABD2A	S100A1	RFFL	RNH1	EPCAM
	DHRS3	BMP6	CACNA1D	RASSF2	DKK3	TAL2	EML1	SIK1	PHACTR1
	NRIP1	ABHD6	KIAA1671	ST6GALNAC2	FOXP2	FHL3	ARHGEF28	BMP2	MELTF
	GLRX	GDPD4	NOTO	PLPPR1	KLHL14	EPHX2	ST6GALNAC2	SALL1	RHOV
	AvBD10	PDLIM3	ARHGAP17	DDR1	RASGEF1B	DDR1	PMP22	PICALM	HPCAL1
	ST3GAL1	DACT2	ACSBG2	SMOC1	RHOU	AvBD10	MDK	OSBPL5	VAV3
	ENSGALG00000023640	ARL4C	FDFT1	CLVS1	S100A1	ENSGALG00000051635	VTN	LIMD2	DOC2B
	ITGB3	FILIP1	EMB	HS6ST1	FMN1	MRAS	PHACTR3	ENSGALG00000016648	SP8
	ANPEP	SLIT3	SRPK2	LSAMP	FAH	ST6GALNAC2	PXDN	PRCP	FAM171B
	ZFHX3	FXYD2	SH3BP5	LRIG1	MCAM	MYLK	SPOCK1	DCBLD2	SLC37A3
	ENSGALG00000049672	VTN	MCUB	NUAK1	CDON	DES	KCNK10	ENHO	GNG10
	NR2F2	IKZF4	SCD	PSAP	GDPD4	RASGEF1B	CAMK2N1	ENSGALG00000012382	NANOS1
	RARB	ENSGALG00000047321	TRARG1	MAP7	KRAS	ITGA6	CRYAB	HAS2	EXD3
	MAFB	MMP2	CKB	NPM3	ARL4C	RASGEF1A	MAPKAP1	COL13A1	PDE10A
	CAB39L	SESN2	HMP19	SEMA3B	RBM24	ENSGALG00000006693	SLC25A25	CABP1	NSG1
	ID2	DUSP27	CAPN10	GBX2	PLPPR1	DIO2	CECR1	ARHGAP8	RAB36
	GSTA3	ENSGALG00000034756	TCF7L2	TIMP3	MAP7	ENSGALG00000048258	MARCKSL1	ENSGALG00000015271	GJA1
	SOX5	FAM46A	ENSGALG00000006292	RBM24	COL4A1	VIP	OSBPL6	APCDD1	ARHGAP8
	C1orf216	ENSGALG00000039727	GADD45G	RASGEF1B	HS3ST6	SEMA3B	GDPD4	C1QTNF12	FRZB
	LMX1A	FST	ROBO2	CDH20	EPHX1	IL4I1	CCNF	ENSGALG00000006708	MT3
	ENSGALG00000053185	ASPA	RCAN2	ADAMTS3	PRNP	IGF2	SLC29A1	SPOPL	ENSGALG00000037314
	COL4A1	CDKL1	HELLS	NEBL	CD200L	PTN	NKX2-8	PCMTD1	SREK1IP1
	WNT4	HEP21	EIF4H	GPR37	NEBL	FAH	ADD3	HIKESHI	NBEAL2
	GPRC5C	NKX2-2	HDAC1	HHIP	HIC1	NKX2-2	MRPS27	SEMA3A	HOXA5
	NTRK3	NCKAP5	SOX1	MSANTD1	NPM3	ENSGALG00000001136	DUSP1	MAOA	TMEM35B
	ID3	ENSGALG00000049411	FANCC	BHLHE22	SCN3B	MAPK10	LRRN2	SPON1	MFAP2
	OPTC	TGFB2	LFNG	ZAR1L	AvBD10	LSAMP	CARHSP1	JARID2	SPR
	HOXB5	KANK1	NUAK1	AKR1D1	LMO1	KCNJ5	ENSGALG00000051635	ANKS1B	EMX2
	HNF1B	CNKSR2	CPE	RET	PBX3	PAPPA	P3H2	ATP2B1	EPHA4
	AMZ1	ACBD7	ENSGALG00000047591	CRYAB	MYO6	MAP6	RFX4	SMC6	ENSGALG00000043257
	PAX3	SHISA2	ABCB10	FZD3	RARA	IGFBP4	TCF7L2	HEYL	ENC1
	DKK3	DPF1	TMOD2	TAL2	RAMP3	COL5A1	IGFBP5	PTPRT	HSD17B7
	MSX2	RASSF2	GLI2	KRAS	HS6ST1	PROKR1	RTN1	EXD3	FGF3
	GPX8	B3GNT4	NAPEPLD	BPIFB2	NLGN1	SHISA3	ZEB2	MAGI2	MPZL2
	DACT2	ST3GAL5	DIO2	PTN	NDE1	PRDM8	SOCS1L	DACH1	HOXC6
	COL9A1	RHOB	ENSGALG00000033780	SCN3B	SLC9A3R2	NRIP3	STAC	WNT3A	DOP1B
	APOH	CSF1	FSTL4	RXRA	LEUTX	ENSGALG00000028210	ENSGALG00000008803	FGF8	GLTP
	SEMA5A	F2	ENSGALG00000007526	TCF7L1	ATF3	MCAM	AMOT	MESP1	CG-16
	CDX1	CAPSL	FBXO5	SHISA2	TSHZ1	RERG	GHR	PCBD1	ENSGALG00000034354
	CD38	RAMP2	KPNA2	DAAM1	NRCAM	ACE2	DACT2	VSTM2L	ORAI1
	MYO6	ENSGALG00000048190	SDC2	KANK1	ENSGALG00000050728	CD247	LRIG1	LOXL1	FDPS
	TNFRSF19	ENSGALG00000044866	SP8	LTBP1	ERMN	FBRSL1	ENSGALG00000010034	NRXN1	MEA1
	FAM53A	SCARB1	FOCAD	SLC9A3R2	COL5A1	ENSGALG00000046444	SH3BP4	SNAI1	UTS2R
	ENSGALG00000029168	ICOSLG	DPYSL4	SOX9	LSAMP	RXRA	HUNK	CGNL1	SCRN2
	CDA	RELN	HSPA4	AIF1L	EPHX2	STK32C	SCRN1	MRAP2	PFKP
	ENSGALG00000037671	RRBP1	ENSGALG00000049431	WNT11B	FHOD3	GPRC5B	CDC25B	KCNN1	MAFK
	SEMA6B	PTPRU	SP3	DIXDC1	ANPEP	BRINP2	DCLK1	PIWIL1	HOXD8
	STX7	TMEM63C	ENSGALG00000048179	ENSGALG00000047323	GPM6B	GBX2	SLC39A11	MAGI3	KIF26A
	TNC	RSPH1	FGFR1	RELN	SDC2	KIAA1549	OAT	GAS6	DBN1
	EPHX2	NTRK3	ACAD9	NLGN1	DUSP7	GPR37	ENSGALG00000002714	CFD	HMOX1
	TFPI	FSTL4	BMI1	ENSGALG00000026970	RET	STRA6	CACNA1D	LPAR1	PDGFA
	ENSGALG00000032606	DES	ZIC5	MAP1A	MOXD1	ENSGALG00000045668	FAT3	ENSGALG00000035365	POMC
	CYR61	PPFIBP2	ARPP21	ACAA1	AJAP1	COL4A2	UBXN2A	KRT24	TPMT
	RFTN2	AGRN	CACNA2D1	VIM	NR2F6	NHS	AGPAT4	PDE9A	MMP15
	PRNP	RHOC	ENSGALG00000024077	MAPK10	PLEKHH1	NCAM1	ENSGALG00000054964	TSKU	TOP2A
	LSAMP	ENSGALG00000026460	SAMD12	DAPP1	ENSGALG00000011296	PTPRZ1	H-RAS	DENND5B	PYCR1
	ARL4C	SOX21	TMEM171	ENSGALG00000027159	FAT4	DAAM1	ENSGALG00000029935	CTSV	DPYSL3
	UROC1	MASP1	FRZB	AGRN	SCUBE2	GPM6B	EIF2AK1	VASH1	METTL21A
	VSTM4	ENSGALG00000040269	CDH10	NHSL1	CRABP-I	APOH	ZIC5	LBX2	GADD45B
	COL4A2	BCL6	MTUS1	NIN	GPR37	URM1	UNC119	BRINP1	PARP16
	LRRC4C	NRCAM	FGFRL1	FHL3	ADRA2B	BTBD17	MBD5	CXCR4	DCBLD1
	DES	FAM81A	INSIG1	AvBD10	SPP1	SCN3B	ABCB11	FGF13	FBLIM1
	GATA5	MAPKAPK3	CD151	NBL1	RASSF9	FLT4	NTN3	FAM171B	ATP2B1
	NR0B1	HOXA7	DHCR7	ZADH2	CRYAB	AIF1L	PLPP1	SKAP2	TNFSF10
	ROBO2	ENSGALG00000039292	ENSGALG00000049176	EPHX2	SEMA3B	KIAA1549L	FKBP14	CHAC2	BDH1A
	GDPD4	ATP6V1G3	KLF3	ITGA6	CSPG5	RAPGEF3	TUBB4B	SYNDIG1	ACOT7
	ENSGALG00000037029	DIS3L2	ENSGALG00000054964	NDE1	NEUROG1	CPQ	FSTL4	MYC	SGSH
	ADGRB1	OLIG2	GLI3	PALM	AKTIP	FSTL4	ELMO1	TMEM120A	TRAK1
	CSRP2	MFSD4A	MTPN	NHLH1	AGBL1	TAGLN3	NCAM1	RIPK2	TSPAN6
	MCAM	TRABD2B	NMRK2	APOH	GC	BPIFB2	WNK2	OPA3	DUSP4
	CAV3	MEIS2	KLF6	HTR1B	GBX2	FLNB	IYD	GCAT	ENSGALG00000052203
	PLEK2	WDR7	YEATS4	SP9	HS3ST1	TGM2	PDLIM1	FZD10	PSPH
	PDLIM1	CFAP70	TPST1	SOX21	ENSGALG00000015297	FGR	AQP1	ENSGALG00000048656	ITGB1BP1
	ENSGALG00000052673	MUSTN1	ENSGALG00000031604	MARCKSL1	MARCKSL1	TCERG1L	CASS4	PROK2	DLL1
	ENSGALG00000050728	ENSGALG00000054943	SLK	ENSGALG00000048258	PALM	TRIM71	KCNB2	FGF3	MT4
	ENSGALG00000050753	MAFA	PEX2	NEURL1	PGR	CRHR2	ENSGALG00000035246	CHIC1	ND3
	DSCAM	BAIAP2L1	BMP5	ENSGALG00000003819	QDPR	ENSGALG00000054783	CG-16	LIMK2	STX18
	ENSGALG00000053296	PKIG	NR2C1	ADGRG2	ENSGALG00000001483	TACC1	SLK	ARSB	ENSGALG00000052154
	NID1	NPM3	SOX2	KIAA1671	MSANTD1	SOX21	SCG5	TIAM1	MSX2
	RARA	MYO7A	AZIN1	DST	IRX5	ADAMTS3	SULT	ENSGALG00000002581	COMMD3
	ACE2	EVA1C	PISD	EFEMP1	MTRF1	ARHGEF10L	ABCC5	LZTS1	C9H2ORF82
	PKD2	ENSGALG00000027167	KIAA1524	FHOD3	NTS	ENSGALG00000011349	LY6E	SNX10	ENSGALG00000003644
	GAP43	LSAMP	FAM181A	PREX2	ENSGALG00000013505	POU3F4	ENSGALG00000036089	HDGFL3	DYNC1I1
	CACNA2D1	ENSGALG00000036916	TNFRSF21	TGM2	PSAP	SHISA2	KIAA1671	CORO1C	STARD5
	RAMP3	GRAMD1C	STARD4	MMD2	LRFN5	ATP6V0A4	TOP1MT	PIK3R1	HPF1
	ZIC5	ARHGAP24	CDX4	ME1	CLVS2	PLEKHA7	HMP19	HMGA2	POP5
	SEMA5B	NCAM1	BORA	CRHR2	PTPRJ	MAP1B	NMRK2	ESRP2	B3GAT2
	CPAMD8	MEOX1	ST3GAL6	SPAG6	NTN3	NKX2-1	RIMS4	ANOS1	ENSGALG00000050931
	ENSGALG00000036680	DNAH1	GNAQ	LINGO1	ACE2	GBX1	DISP3	MPZL2	MPC1L
	GBE	MAF	AURKA	SLC43A3	DGKZ	ENSGALG00000003819	WLS	GEN1	MSMO1
	ENSGALG00000054117	ENSGALG00000031002	TMEM184C	S100A1	GPHN	PRELID1	PLCD1	VPS41	SEMA6A
	CBFA2T3	ST8SIA6	ALDH1L2	CRB2	TF	ELOVL4	KCNAB1	CYB5D2	UNG
	ENSGALG00000030902	HPGD	RAPGEF3	ELOVL4	ENSGALG00000021598	CAV1	NEO1	UST	CTSB
	MYL3	ENSGALG00000050226	GPR39	THY1	HTRA1	SCNN1G	BCAN	ORAOV1	COQ9
	ELF3	ENSGALG00000041054	EIF2AK1	GPM6B	FST	COBL	PKN2	CDX4	TMEM171
	KCNA4	COL22A1	LRRN2	SOX13	EPB41	RASSF2	ACE2	FZD2	SLBP
	TFAP2C	WSCD1	GLIPR2	SLC43A2	HEBP1	FAT3	HPF1	PTPRM	ENSGALG00000011190
	FXYD2	LPL	PDCD4	COL5A1	NIN	NMRK2	ENSGALG00000049369	ELMOD2	SEMA3D
	IRX1	LURAP1L	NEMP2	NGEF	LRIG1	LAMP5	SMOC2	PIP4K2A	TRAPPC2L
	CERCAM	RARB	BTBD10	NRSN1	P2RY6	SDC2	VCAN	MAGI1	GPX1
	PAX6	ENSGALG00000014258	CDCA7L	LECT1	LRPAP1	UBXN2A	GPC4	ETV5	HOMER2
	PTN	LDHB	HK1	DNASE2B	PARP4	WSCD1	CTBP2	WNT5B	CCDC28A
	TNFRSF11B	FAT3	TRIM59	TRIM71	ZIC2	SCN5A	HPCAL1	BTG2	ENSGALG00000002714
	MTRF1	PLCD1	ENSGALG00000045185	ANXA5	MEF2B	SFRP2	CYB5R2	CHST15	SLAMF8
	SH3BP4	STMN2	ATP6V1A	RHBDL3	ITGA6	MYO6	TSPO	ENSGALG00000010468	PGM1
	ENSGALG00000028294	FOXK1	CTBP1	ANGPTL4	MSRB1	SLC46A2	NDE1	HOXA9	CHIC1
	ENSGALG00000013505	NPTX2	CYB5R2	ID1	ZADH2	ROBO2	MAP7	ABRACL	KRT24
	FMN1	NRSN1	PLK1	SMAD3	NCAM1	TMEM47	CMTM8	EHD3	SYNGR2
	MRAS	STON2	CHD7	FOXO6	SORCS1	PHF21B	PISD	ENSGALG00000004676	SNTA1
	SAMD11	PRNP	SEMA4D	STK38L	CLVS1	CCDC60	PLEKHA7	FABP7	AMFR
	ACE	SDC2	PDLIM1	RASSF9	AGRN	TRIM24	HSPB1	MVK	TCF7
	PLSCR1	ENOX1	NEK7	ITM2C	BHLHE22	WFDC1	AUTS2	MFAP2	MKRN4P
	OLFM1	PDLIM1	PPP2R2D	FOXP2	SLC43A3	UBE2N	ENSGALG00000033034	PRR5	MAP2K2
	DLX3	CFAP126	ACP2	FKBP11	CBLN2	ENSGALG00000007080	SLC45A3	TEC	BTC
	MYLK	USP35	ENSGALG00000015349	FBRSL1	ITGA2	DIXDC1	SMYD5	NKAIN4	INPP4A
	SPATA6	ENSGALG00000044388	PAM	DUSP7	ZEB2	SLIT3	ARL15	ANXA5	UMPS
	SORBS2	KL	AP3M2	RUNX1T1	PELI2	CNGA3	PMS2	PUDP	BCL11B
	ARPC1B	RFX6	FGFR1OP2	COL4A2	TENM3	ARHGAP18	COL5A2	HOXC9	ITPA
	COL1A1	ENSGALG00000035761	ST14	ENSGALG00000045478	DST	MEIS1	CTNNAL1	SPRY2	LRRN2
	GLIS1	MAPK10	GTF2A1	STK32C	ADGRL3	LGR4	TIAM2	KLHL9	PKP2
	MAP1B	TRIM2	AGPAT4	IFITM10	NBL1	SOX13	CACNA2D1	MSX1	S1PR3
	PACRGL	NR3C1	ENSGALG00000001136	OLFM3	ATRN	ZNF488	ENSGALG00000013505	SYT10	JDP2
	ENSGALG00000031427	RAB3C	TUBB4B	MAP7D1	JAG1	IRX3	LTBP1	ADGRG6	ENSGALG00000006723
	CDH13	CAPN5	CMIP	TAGLN3	LOXL2	RFFL	EPHA3	TRAF4	CTNNB1
	DIS3L2	MGST2	ECT2	KIAA1549L	CRABP2	CNKSR2	ZIC2	ADAM12	ACAT2
	FAM43B	IQSEC1	ST6GAL1	LGI1	ENSGALG00000036310	KLHL14	DBNDD1	CTH	HOXB8
	NFASC	LRATD1	ENSGALG00000000791	RERG	VIM	ZFHX3	SUSD3	BAMBI	ITFG2
	ASTL	MYL4	CTDSPL	SFRP2	RACGAP1	LEUTX	SEMA4D	DUSP4	TPM2
	MARCKSL1	CAPN2	SMYD5	ACE2	USP43	PLXNA1	DPY19L4	SH3PXD2A	ENSGALG00000026154
	PDZK1IP1	CFTR	NR1H3	ENSGALG00000013212	NUAK1	ENSGALG00000007710	SLC6A11	QRFPR	MRPL21
	MAFA	CAMK2N2	TTC33	HS3ST1	NR1H4	CNTN2	ENSGALG00000031002	RCOR3	SH3YL1
	GCNT7	SCN3B	SUCLG2	DENND4C	CYP26A1	ENSGALG00000030673	KDM8	ATP1A1	POU2F3
	FABP3	ENSGALG00000032964	KLHL20	DPEP1	ITM2C	CXXC4	FEZ1	IER5L	LGALS8
	EBF4	ENSGALG00000016570	ACTR3	URM1	TRIM71	ENSGALG00000021598	ARHGAP18	GREB1	KXD1
	CCDC82	CAVIN4	TOP1MT	AJAP1	COBLL1	SPAG6	ENSGALG00000054783	SMARCD2	GNLY
	TGFBI	RGS4	PPP4R3C	NBEA	HDX	GNAO1	ENSGALG00000052084	ENSGALG00000016196	ENSGALG00000003747
	RBIS	CAB39L	RECQL	FMN1	GBX1	C11orf52	LMO3	CACNA1C	MARCH8
	CA10	GPRC5B	PRCC	GBX1	BMPR1B	ENSGALG00000016251	ERMN	PAAF1	RPL22L1
	SLIT2	ENSGALG00000028207	ENSGALG00000019077	LRRC8C	PBX1	CNTFR	COL8A2	CG-1B	SCX
	SESN3	ENSGALG00000004946	RIC8A	SHTN1	ENSGALG00000045636	CDH7	EPHA5	CADM2	CRHBP
	ENSGALG00000047129	FGR	CHN1	HTRA1	PARD6A	ENSGALG00000006644	ENSGALG00000010268	TPPP3	ESRRG
	NOV	GCGR	ANK3	ENSGALG00000001483	ENSGALG00000054048	SP9	DDAH1	ENSGALG00000054978	CECR1
	AGT	VNN1	FAM20B	SLC6A2	TSHZ3	CUEDC1	NACC2	TMEM163	RBPMS
	ENSGALG00000053132	PLSCR1	SEC31A	ENGASE	SORD	PTCH1	BTG1	SNTG1	GJA4
	ZADH2	AK3	EIF5B	NOS1AP	ADD2	RBM24	NPR3	DLGAP3	BPNT2
	ENSGALG00000048165	NR3C2	PLS3	CDC25B	ENSGALG00000027159	ENSGALG00000054943	ENSGALG00000047591	NOG	APLP2
	PTPN6	ABLIM1	NEFM	TSHZ3	NR0B1	EPHX1	FRZB	ENSGALG00000037200	SAT1
	SIL1	KIAA1024	AP1S3	ZEB2	XRCC2	ARID3C	SDC2	ADAMTS1	AQP4
	GSE1	GAREM2	GPC4	TP53I11	PPM1M	NIBAN2	CDC14A	ITGA4	GCLC
	ARHGEF3	HES4	FBXL3	FUT9	ENSGALG00000020788	VIM	ALKBH4	ENSGALG00000000071	TMEM123
	GRIK1	TMEM144	GAP43	ADRA2B	ADGRG2	NPR3	HDAC1	GAREM1	GLI3
	GC	PIK3AP1	IPO9	TRIM9	MAP2K6	PPP1R17	PDE6D	BEND5	EXOC6
	STX17	LRRC6	TARDBP	QDPR	ENSGALG00000031002	HTR7	DPYSL4	QPCT	SMYD2
	CNTNAP1	ENSGALG00000028985	GANC	RARA	HOXC4	FUT9	RIC8B	ATP1B1	RNASEH2A
	ITGA9	NOV	BDH1A	TMEM38B	LAMA1	GRM3	KCNJ3	SUFU	GINS1
	ACHE	PLAU	DAAM1	ERMN	LGI1	POU3F3	MAFA	ENSGALG00000043676	F2R
	CDH7	NPR3	ARL15	ADGRL3	AGT	TMSB15B	CDH11	MID1	DUSP6
	FNDC5	ADGRF2	PODXL	NELL2	HMGCLL1	CLVS1	CTXN2	ENSGALG00000020253	LRRC20
	SP7	SIM1	CMPK1	CDHR2	ACAA1	KIAA1522	FOPNL	HOXA4	RARRES1
	ENSGALG00000001369	PTN	HSPH1	COL22A1	ST8SIA4	TSHZ3	PDGFB	DRAXIN	ENSGALG00000027418
	CACNB3	PLPPR5	MTFR2	BDNF	FBXO32	ERBB3	SLC25A30	GRPEL2	MESP1
	FGF12	KALRN	ENSGALG00000004814	SDC2	ENSGALG00000005938	ENSGALG00000054898	MAP3K4	HOXA6	UBR7
	KCNIP4	PAWR	GOSR2	ENSGALG00000036310	PDK1	NEUROD4	ENSGALG00000025773	ENSGALG00000017558	SNRPA1
	TSPAN8	PEX26	OAF	GPRC5C	ANGPTL4	CASQ2	SDK2	PMVK	COX17
	HS6ST1	ENSGALG00000027183	ANP32E	B2M	DAG1	TRIB1	TMOD2	NOXO1	AGTRAP
	CYP1A2	RAPGEF3	SDK2	IRX5	OCLN	SAMD14	SLC41A2	DICER1	PRUNE1
	EVC	PLPPR3	FUBP3	SLC41A2	CCDC50	CITED4	CHRM2	FZD7	RCAN2
	KRT18	FHL3	PRKCA	PROM1	LRRC8C	ANTXR2	PDGFD	OPRL1	CCDC186
	SLC9A3R2	ENSGALG00000005247	ST7	ARHGAP18	DAAM1	OLFML3	FBLN1	GABRG2	PTPN9
	ST6GALNAC4	ENSGALG00000035785	ELMO1	LMO3	ENSGALG00000053296	AGRN	ENSGALG00000020561	UNC5B	SRP14
	ENSGALG00000031002	C1QL2	GKAP1	SH3BP4	PRKCA	PDE6G	ENSGALG00000027778	EPHA1	PSMD7
	USP12	FAM213A	ABAT	EXFABP	ROBO2	TMSB4X	ZNF282	SLIT3	DCPS
	PAQR7	ENSGALG00000001091	ENSGALG00000040770	ENSGALG00000009959	DIS3L2	LAMA5	LRRC73	IL13RA2	VWC2L
	EPB41L4A	FIS1	C1GALT1	RTN1	ZIC5	NLGN1	IFITM10	RCL1	C6
	TRIM71	ENSGALG00000029381	PLA2G6	ENSGALG00000042570	ENSGALG00000051660	CDX1	JUND	TAGLN2	RNP
	ENSGALG00000015297	FGFR4	DENND6A	ANPEP	CRHR2	ENSGALG00000027183	PDE4B	SS2	GAD1
	PARD6A	COBL	EXTL3	SYT12	CD38	SSB	NCAN	ENSGALG00000004793	DCXR
	TRIM2	C20orf85	PPP1CC	TUSC3	CCDC85C	SERPINC1	SELENOK	DUSP5	SMOX
	CDH9	EXFABP	KPNA6	GPR20	THBS4	KCNH6	ENSGALG00000010316	SAMD4A	BAG3
	MICALL1	ENSGALG00000004394	NFKB1	ENSGALG00000011799	SFRP2	ENSGALG00000052769	TVP23A	PLPP4	EMID1
	AK7	LMX1A	LINGO1	SCRN1	SCUBE1	NHLH1	ARHGAP17	GSTM2	PRLHR
	RBMS1	NR5A2	PROM1	P2RY6	DDR1	TAFA5	CAMK2N2	MRPS18A	ENSGALG00000033034
	OPHN1	ENSGALG00000051595	TMEM131	CDKL1	SOX13	PLEK2	ACAD9	CRLF1	MARCHF6
	F2	RSPH9	ENSGALG00000020322	PRDM8	BAG2	FAT4	RGS7BP	ENSGALG00000027056	DPY30
	HIST1H3H	SESN1	CLSTN1	MAN2B2	SEMA6D	KIAA1671	MAP1B	SUSD1	TMEM222
	SOD3	ENSGALG00000045584	SALL4	MAN2A1	CPNE1	ENSGALG00000006944	CINP	ELAVL2	ENSGALG00000045424
	L2HGDH	FGF12	GRK3	HIC1	MAN2B2	ENSGALG00000047587	ENSGALG00000042748	ENSGALG00000027805	CALCRL
	CALD1	PLPP3	ENSGALG00000040869	PTPRJ	CARMIL3	ENSGALG00000052986	REEP5	ELK3	DAAM2
	DIXDC1	ENSGALG00000004400	NARS	CKMT1B	SLC4A8	PATL2	VPS36	RGS1	ENSGALG00000030587
	C1QL3	SH3BP4	WDFY1	ENSGALG00000003595	EPB41L4A	EIF2S2	FHOD3	RORA	COL9A1
	ENSGALG00000047312	ENSGALG00000022891	CENPF	SPATS2L	C1QL3	NDE1	TET2	SLAMF8	PPIC
	ENSGALG00000053721	ITGA6	PDE4B	SLC52A3	ENSGALG00000039008	KIF13A	GRB10	CACHD1	CDK2AP1
	MEF2C	ENSGALG00000050420	WARS1	CACNA1G	PKD2	FGD5	ENSGALG00000004503	RGS2	PMP22
	CD247	ENSGALG00000007080	METAP2	MGAT5	CDA	JMJD7	ST3GAL4	RERE	ACOT13
	FHL3	BLEC3	SCYL3	ATP6V0A4	KIRREL1	TCF7L1	DCDC2	TRPS1	ENSGALG00000006407
	TCN2	DUSP14	TMEM123	SYT14	RAB3C	WNT11B	LGI1	GATA2	EPHB3
	CBLN1	GRIA2	ENSGALG00000053371	GLI2	RGCC	ENSGALG00000049794	TMEM167A	SLC25A4	ORC3
	KANK1	SORBS2	SEMA3D	CTPS2	MYH7	ENSGALG00000051980	XRCC2	WRB	OPA3
	GBX1	ENSGALG00000051202	PHACTR3	CDKL2	CHODL	ABLIM2	MTAP	ENSGALG00000034204	ENSGALG00000027805
	PCLO	NRN1L	MDN1	TRIM24	MCRIP2	LLPH	ST6GAL2	MCF2L	DDX51
	TSHZ1	DIPK2B	C4orf48	PRELID1	C1QTNF5	MMD2	PCCA	MVB12B	AP1S3
	COL5A1	KIF7	DDTL	DTX4	DGKH	DUSP14	HMGA1	KIF26B	KAT6B
	SLC16A4	FABP7	TSN	ENSGALG00000022891	THNSL1	PREX2	NIF3L1	DLC1	RRM2
	BATF3	ANKS3	EPHA5	FMNL2	TMEM254	LTBP1	MAPK11	TMX4	HEXB
	RNF130	CDH4	RFFL	SMIM5	ENSGALG00000044404	CRABP-I	ENSGALG00000045795	PDE10A	ARHGEF26
	ENSGALG00000054304	SULT	ZFHX3	PTCH1	CAVIN4	NUAK1	FLNB	PARVB	ENSGALG00000055117
	MCRIP2	GALNT7	COQ8A	IL1RAP	UNC5C	LZTS2	NUAK2	NDC1	KCNK5
	ENSGALG00000003345	MSANTD1	KIF23	NRIP1	THBS1	ZAR1L	CD47	BEAN1	RASL11B
	ENSGALG00000026970	ENPP4	FAT3	CLVS2	KANK1	RIMS3	ASCL1	ENSGALG00000010030	NPM2
	SCN9A	RGMB	RAI14	CDH7	CCND1	OPRM1	MAN2A2	WIF1	FAM135A
	TTC28	FAM183A	RND3	RNF128	AOX2	LRRC8C	TMEM171	LSP1P1	BCAS2
	ENSGALG00000050405	ENSGALG00000044730	SRSF5A	HBZ	ERBB4	ENSGALG00000053647	PLK3	EOGT	LSS
	RAPGEF3	RFX2	ZNF423	SULT1C3	NR2F1	RIPOR1	ATP7A	HES1	ARHGEF9
	AREL1	GFRA2	SLC35C2	KIAA1522	SYNC	ENSGALG00000046817	MSN	FERMT2	ENSGALG00000051258
	B3GAT1L	ALDH8A1	NARS2	PBX1	RAB4A	SLC43A2	TENM2	ENSGALG00000034905	PSMG3
	ERBB4	PTPN7	SBNO1	SMAD9	SLC6A2	HHIP	SH3D19	COX18	SKAP2
	TMPRSS2	DENND2D	GNG10	DUSP14	SRGAP3	ENSGALG00000028749	TUSC3	RAB11FIP4	MAGI3
	SCUBE1	TMEM51	LARP4	ENSGALG00000021598	ENSGALG00000048258	SEMA6B	SH3BP5	HECW1	ENSGALG00000015163
	PERP1	HHIP	DAZAP2	IRF9	NOS1AP	ENSGALG00000049995	NKX6-2	GDPD5	MME
	LIMD1	CNKSR1	BRAT1	CITED4	FGF12	CHSY3	CPNE3	TUBAL3	PHACTR2
	TMEM243	HSPA12A	UBE2V1	EPB41L4A	IPO5	IRF9	HBA1	DFNA5	WNK2
	GNAO1	NRIP1	TP53BP2	ZFHX4	DAPP1	SRPX	ENSGALG00000009205	AMN1	CDH1
	BBOX1	TMEM132B	GJA1	OPN5	SLC35A1	WASF3	MTNR1B	PHACTR2	ELMO1
	KIRREL1	PTCH2	IRS4	ENSGALG00000020982	PRELID1	MDK	PLEKHB2	CBLB	PTGDR
	PLA2G15	PALM	ENSGALG00000047142	ENSGALG00000041296	ANK2	EML1	COX20	MYF5	ZFAND2A
	CXXC5	TTC39B	RRN3	DOCK8	PTPRN2	TIPARP	SEMA3F	ENSGALG00000047534	HMCES
	ALPL	MAP1B	ITFG1	C1QTNF5	RTN1	SOD1	DBNDD2	CCDC3	FRMD4B
	ZNF521	MFAP3L	MAN2B2	NEUROG1	ANXA7	NEGR1	SMIM3	TAX1BP3	DACH1
	FGFR4	FOXJ1	YTHDF1	BCHE	SLC38A9	BCL2L1	SOX6	CD276	WDR76
	IL20RA	PHLPP1	CRY1	RASSF7	FAM53A	CCDC85C	NR6A1	ENSGALG00000052672	SSTR4
	CYP4A22	ENSGALG00000043198	FASN	FAIM2	ENSGALG00000047129	FAM181B	EFEMP1	C1orf232	GPRIN2
	RPRM	SYT7	FAM120B	POU3F3	RAB26	ENSGALG00000033769	PAXIP1	IQCK	RALGPS2
	RTN4R	ARHGAP1	DDX4	ENSGALG00000048291	FGR	PKDCC	DYNC2LI1	HACD1	CD164L2
	BAAT	PRMT8	WDR5B	ENSGALG00000009041	FOXN1	CRABP2	MICAL3	GRHPR	DENND2A
	LASP1	ENPP6	FBLN1	CAVIN4	NMNAT2	ANXA5	CAPN10	ENSGALG00000006588	PPP1R14B
	TGFBR2	RASGEF1A	RTN1	GDAP1L1	LCA5	PSAP	CLN6	RUBCNL	ARL3
	PDZRN4	PDZRN4	PUS1	ENSGALG00000035369	BEND6	P2RY4	TNIK	HAPLN3	HAS2
	FOXO1	ENSGALG00000043926	ENSGALG00000049285	LLGL2	HOXD4	AKTIP	MBNL1	EDEM2	UROD
	CELF2	CCDC82	ENSGALG00000003572	ENSGALG00000003345	SLC41A2	ENSGALG00000036089	AURKA	ENSGALG00000030416	ENSGALG00000040833
	LMO3	VSTM4	FOS	CTNNA2	LDAH	RO60	TAF1A	PTPMT1	MYBPHL
	RASSF9	FGFR2	GFM1	ENSGALG00000050728	LHFPL6	FZD3	ORC4	CCDC28A	PARD6B
	TFEB	PMM1	OLIG2	LIPG	DTX4	RAB40C	CHORDC1	SOCS2	MCM4
	ENSGALG00000041833	FCHSD2	ENSGALG00000049369	ENSGALG00000030673	FZD3	ATF4	USH1C	MTHFS	ARL8BL
	PDGFRB	SERAC1	DEAF1	ID2	SCRG1	SMIM5	C1GALT1	ZNF503	ENSGALG00000046969
	PLLP	ENSGALG00000028294	NME3	RGS3	C2orf88	RHBDL3	TOR2A	FARP1	FGF4
	ENSGALG00000048814	ENSGALG00000037214	PNPT1	CCDC85C	SULT1C3	UBE2D2	LDHA	EIF4E2	B4GALT1
	ENSGALG00000042443	ENSGALG00000010854	E2F4	KLHL20	DUSP14	HS3ST1	CEP83	MB21D2	CCNH
	ENSGALG00000052043	NSMF	ENSGALG00000010316	C17orf75	LRP4	DTX4	PYROXD1	PPP1R14C	SRD5A2
	PLEKHA6	RASGRF2	ENSGALG00000053194	MAN2A2	GTDC1	RGMA	ENSGALG00000005938	CCSAP	KLF3
	DUSP7	ST6GALNAC2	MINDY3	EBF2	CHST1	PFN2	TLL1	TMEM59L	ARHGDIB
	TSPAN10	FOXP4	GSG1L	HMGCLL1	HSPA13	NHSL1	CDC20	ENSGALG00000042611	ENSGALG00000007016
	ENSGALG00000008077	LAMB2	VPS4B	COL4A1	ENSGALG00000034282	RANBP1	ENSGALG00000001136	SENP5	CSRNP1
	EFCAB2	SLC49A3	UBQLN4	BOC	CAV3	THNSL1	CCND2	ATP6V1C2	IDH1
	PPP1R42	ENSGALG00000051660	BFSP2	SGK2	B2M	MARCKSL1	AXL	MRPL41	ATP6V1D
	ENSGALG00000028622	MSRB3	HSD17B12	ENSGALG00000053188	NEXMIF	FGFRL1	SCFD2	PHLDB2	EFHD2
	ZPLD1	AGT	ELMO2	DPYD	PLSCR1	ENSGALG00000001483	NR1H3	PTRHD1	GRSF1
	PSD2	NEDD9	FUT9	PDK1	GCHFR	ADAMTS19	SORD	LAMTOR5	ENSGALG00000048769
	ANKRD22	PPP1R17	ASPSCR1	MCOLN2	MSI1	ENSGALG00000005493	LHPP	CFC1	HMGN4
	ENSGALG00000046392	NMS	NELFA	ROBO2	LIPG	FKBP4	TNFSF10	CHIC2	RAB15
	ALC	SOX10	AP1AR	CACNA1D	AHCYL2	ADD2	CFAP44	SMAD6	RORA
	CNP	ENSGALG00000044406	ENSGALG00000004363	ARMC9	SCARA5	RETREG1	RAB3IL1	PDCD6IP	NMUR1
	TOX	LRP2	TARS	ICA1	MBOAT2	MAN2B2	SLC4A1AP	GADD45B	ENSGALG00000048563
	MGLL	CCDC85A	GXYLT1	CMTM3	GDF10	USP2	SPATS2	RPP40	FAM160B1
	PAQR3	KCNE3	ENSGALG00000054657	PARD6A	CDC25B	CAVIN4	NME5	CFAP100	LRRC45
	CASKIN2	ADORA2A	CTBP2	THBS1	EVC	ENSGALG00000053181	METTL16	DHRS7	TNFRSF1A
	LMBRD1	ENSGALG00000021025	TAF15	PAPPA	ABHD17C	RETSAT	CHN1	MYF6	THAP10
	ECRG4	BRINP2	DAPP1	BFSP2	PAWR	RUNDC3A	CENPF	BRI3	UPRT
	EN2	IGSF21	BIRC8	CNKSR2	CTNNAL1	PTS	DCLRE1C	TLE1	SLC7A3
	GLI1	RPUSD4	SETBP1	USP43	RASSF2	SLC35F3	PTCD2	NTMT1	SMPDL3A
	ENG	GALNT3	OSBPL6	ENSGALG00000032903	ENSGALG00000001389	PCGF5	C1orf198	ENSGALG00000004725	TMOD3
	NRP2	LGR5	PLEKHA1	NCOA1	GAREM2	ENSGALG00000035761	GPC5	BRI3BP	PTK7
	TXNIP	GOLPH3L	NEK6	KCNB1	AIF1L	RAB11FIP3	CAMK1D	MSX2	GNPDA1
	ADAMTSL1	KIAA1549	SQLE	TFCP2L1	NPAS3	RBIS	SLC39A10	NRN1	BMP2
	DRD4	TYK2	UBE4A	ENSGALG00000005076	DPEP1	SHISA4	TRIM28	C3orf70	KLHL8
	GRAMD4	FLNB	UCHL1	CARMIL3	CMTM3	ACTB	RAB34	TNRC6C	ADAMTS6
	ENSGALG00000007268	ENSGALG00000050752	SEC22B	ARNT2	VSTM4	ALKBH2	MYL4	ENSGALG00000017031	ITGA4
	SCG3	ENSGALG00000008567	TUBGCP3	WFDC1	KIAA1522	ENSGALG00000046914	MCCC2L	ATOH8	OCLN
	SPEF2	SPAG17	PDLIM5	EPB41	SP9	PDGFB	C11H16ORF87	GFRA1	ATRX
	ENSGALG00000015687	PERP1	DHDDS	ENSGALG00000054943	ENSGALG00000013212	UHRF1BP1	CDH6	BMP4	NCF1C
	F7	SPACA9	QDPR	FAM21C	CNTNAP1	PLEKHA6	AP1S3	IDH1	RGS17
	FRRS1L	ENSGALG00000033925	PDK1	SHANK2	SEMA5A	CCNA1	ENSGALG00000001289	FAM162A	HOXA10
	DSG2	TJP3	PALMD	CTNNAL1	ARID3C	ACOT12	KIF1A	BTBD3	MYO3B
	ENSGALG00000041435	ENSGALG00000051677	ENSGALG00000032799	TMEM254	NOTCH1	NKAIN2	FAM169A	NECAB1	RASD2
	NRN1L	COL5A2	SCLT1	CAPN5	SYT12	C17orf75	CCDC85C	SRSF5	PHKA1
	RGS10	SNX30	B2M	AKTIP	COL4A2	CTNNA2	GLI2	PYGO1	HOPX
	STON1	FZD3	ZSWIM8	ENSGALG00000055023	LPL	MCCC2L	ENSGALG00000035369	MLLT3	MPP2
	NDFIP1	FAM20A	TLE4	ENSGALG00000004878	DSCAML1	TTC7B	CKAP4	ERO1A	MVD
	GCHFR	MDGA1	PARD6G	VRTN	CALHM2	IFNAR2	MATN4	B4GALT1	TNFAIP8
	LECT1	FGB	AGO1	COTL1	ENSGALG00000009959	CDKL2	ENSGALG00000001791	ATG5	POLL
	ZIC2	TENM2	ANKRD28	NRIP3	NMRK2	TCF12	PKIA	PCTP	DRAXIN
	ENSGALG00000008518	ENSGALG00000043137	GARS	PLEK2	MAN2A2	PLCH1	PJVK	ELAPOR2	TMEM45A
	PPM1M	TMEM245	HDAC11	SNX30	ENSGALG00000022891	ENSGALG00000053296	INTS3	SDHAF2	RASSF1
	CHRNA4	RP2	MTHFR	SLC26A4	ENSGALG00000001604	ENSGALG00000044479	METTL21A	FLOT2	NDUFAF5
	KLHL32	APELA	PIGA	WSCD1	ADAMTS3	HTR1B	ENSGALG00000009628	CADM1	WDR1
	BHLHE41	APOH	ENSGALG00000003074	DAG1	RBM43	EIF3J	DMTF1	ENSGALG00000050294	HYI
	ANO6	LPP	ABCD3	DSEL	TUBB6	RTN4R	ADRB1	LITAF	PSMD9
	TCTN1	RASSF8	RFC1	ISG20	NOV	PEA15	ARHGEF10L	EIF4EBP2	RARRES2
	DCDC2	ID3	TFDP2	CCDC50	ENSGALG00000009608	STK17B	GRM4	GTF3A	PALD1
	OLFML3	MORN3	PFKP	POU3F4	EPHX4	ENSGALG00000013505	ARHGEF9	RABL6	FBLN7
	AHCYL2	ECM2	FAR1	NFATC3	ACSS3	DGAT2	DTX4	ARHGAP24	C1orf21
	SOX8	HNF1B	PFDN6	ENSGALG00000047461	CPQ	PLD6	YY2	AK2	ESRP2
	GJB1	ENSGALG00000052889	RAB39B	C5H15orf41	ENSGALG00000008077	PLEKHA2	H2AFY2	MEOX1	EXOSC1
	ENSGALG00000050205	SORBS1	PPP6R3	GRIK3	ANKRD6	ENSGALG00000049437	SLC38A9	GPC1	MAP3K6
	TP53BP2	TGM2	CUL2	TUBB6	MINPP1	ENSGALG00000007570	NDRG4	ENSGALG00000035769	ENSGALG00000027219
	AKR1E2	NINJ1	RNF2	C11orf52	PPP1R9A	SPARCL1	HMGCLL1	CALM2	TMEM203
	PIEZO2	DGKD	ENSGALG00000000611	SLC25A43	CDT1	NINJ2	RSU1	FABP6	FKBP8
	ENSGALG00000014258	SEPTIN8	DUSP1	ENSGALG00000047587	ENSGALG00000009935	LURAP1L	PAM	MRPS10	KCNG2
	CDCP2	PROS1	ENSGALG00000007030	HAGH	WSCD1	ENSGALG00000054099	BHLHE40	CLIC4	COMMD10
	ENSGALG00000041475	ENSGALG00000013212	RTTN	ENSGALG00000019077	ID2	GP5	RPAP1	RASA3	NEDD8
	ENSGALG00000026928	RBIS	DUSP14	NMRK2	OLFM1	ENSGALG00000036310	EFCAB1	CMTM7	EIF4A2
	ITPRIP	TRAF1	KAT7	LRPAP1	LYN	EDF1	MUL1	TCEA2	ENSGALG00000033792
	ENSGALG00000013528	PRELID1	ARHGAP11B	PELI2	LINGO1	ENSGALG00000004400	CNP	SMYD2	GABRG1
	SCN5A	REEP6	SEC24A	CRABP2	ENSGALG00000042612	IGDCC3	NSRP1	GCDH	SRSF1
	ISLR2	CAND2	SMAD5	LAMA5	SRPX	ABCB10	CLCN3	TM9SF4	NT5C3B
	MPZL1	RANBP1	SLC35G2	KIRREL1	TUSC3	ENSGALG00000037464	DACH2	TGM2.1	JAGN1
	DYNC2LI1	CRISPLD2	SMC2	KLHL25	OAF	CKMT1B	NEDD9	ROR2	MCM2
	PALM	HIVEP3	TMEM184B	ENSGALG00000042810	GPAT2	SGMS2	PET117	OSTF1	ZNF503
	RIPPLY3	GALNT1	ARMC1	ENSGALG00000034282	RPGRIP1L	SHROOM3	RSRP1	AKR1B1	ENSGALG00000012419
	RWDD2B	DST	HMGCR	FRMD4A	SNX25	SKI	GLIPR2	FNIP2	CBFA2T2
	IGFBP5	ANGPTL2	TPRA1	ST3GAL5	PREX2	ENSGALG00000027159	VIM	DHDH	WDR53
	HOXC4	TMED3	FN3KRP	NCKAP5	WDR86	ITGB8	PDK3	B3GNT7	FAM237A
	SCMH1	SASH1	PPM1B	STC2	ENSGALG00000047909	TESK2	ENSGALG00000048534	KIF21A	ENSGALG00000040260
	ENSGALG00000000309	ENSGALG00000003819	CDC42SE2	ORMDL1	TRPM2	ENSGALG00000022891	SPAG9	CCNH	CACNG5
	MET	DOCK5	DRG2	GSTA4	SERINC5	PSMB7	NR5A2	TMTC4	ENSGALG00000028016
	HBE	PLPPR1	ITGA8	ENSGALG00000039008	ECEL1	ENSGALG00000053247	COBL	CPLANE1	SYTL3
	FOXJ1	ENSGALG00000012621	RMI1	TSHZ1	GCH1	NCAPG2	SALL3	SDC4	FERMT1
	MAST3	DDR1	KAT14	SPAG9	LAMB1	ATL1	TNFRSF21	ETV1	PGRMC2
	LAMB1	PIAS1	CCNG1	TRABD2A	ENSGALG00000031313	CCT2	PRDM2	GOLIM4	ADD3
	DNAJC1	ELF3	PNRC2	CERK	LIMD1	CA2	PTGR2	TMEM65	PSMD13
	ENSGALG00000001289	CLIC5	TRIB2	SEMA5B	PDS5B	TFCP2L1	USP44	SUN1	CDK2AP2
	SNAP47	ENSGALG00000052207	GNPTAB	RBIS	C7H2ORF69	HNF4G	RHPN1	DYNLT1	SMYD5
	FBXO32	HSD11B2	SLC25A22	GLCCI1	ENSGALG00000011283	KRAS	ENSGALG00000028041	MTHFSD	CCNE2
	ZNF618	DLK1	TANGO6	P2RX6	ZMYND11	ITGA2	STK32A	ENSGALG00000040739	PGAP2
	MSANTD1	ENSGALG00000054998	SLC35E3	RFFL	NDP	TMEM39B	ITGB3BP	PITPNB	MTFP1
	ZBTB25	KCTD4	NUP58	SHMT1	ENSGALG00000000309	BAAT	CSDC2	AGO2	P3H4
	HK3	ENSGALG00000055025	SLC7A9	HID1	OSBPL8	ARF1	SRP14	ENSGALG00000042759	C9orf85
	C6orf132	UGT1A1	RAB21	ENSGALG00000005814	TIMP3	PHB	RBFOX1	RREB1	PNPLA3
	ENSGALG00000001051	CELA1	CPT2	SHISA3	CYP2W1	SLC24A4	SMTN	RALGPS2	ARFGAP3
	TOB1	GABRB3	USP22	ENSGALG00000026817	ENSGALG00000049504	BBOX1	ADGRA3	ARID1B	ACP6
	CD9	ENSGALG00000016755	ENSGALG00000016702	P2RY4	SGMS1	DAB2IP	SIDT1	MAP4K4	CREB3L2
	ENSGALG00000026754	OSTN	UTS2R	MYO7A	GALNT7	PDZD3	ENSGALG00000030673	ENSGALG00000013777	ERMP1
	PLXNA4	ENSGALG00000038574	AGA	FBXO32	TP53BP2	BEND6	TCF12	NMRK1	NLN
	HECTD2	ATL1	ARID3A	IFT81	SLC25A42	LFNG	TXNDC9	SASH1	HMGN1
	ENSGALG00000012121	MAPK9	NEXN	FAT3	TRPC6	SLC1A2	CHD5	PTPN11	CHCHD10
	NR2F1	AGTPBP1	NAIF1	UBXN2A	CHD5	SSBP1	RWDD2A	MYBPHL	FAM3C
	RACGAP1	ESRP1	VPS26A	ENG	SESN2	NRIP1	ERCC4	CNR1	RAB24
	RHOU	GABBR2	ENSGALG00000005291	ENSGALG00000028294	USP2	ACSS3	CRB2	FGF4	GMPPB
	SVIP	ENSGALG00000031929	PHF12	B3GAT1	CAP2	PRKAB2	OLA1	RGS19	SYNM
	ARHGEF28	SPEF2	PRRC1	UNC5D	ENSGALG00000052095	LHFPL3	NKAIN2	EAF2	HNRNPA3
	SCG2	ENSGALG00000047909	DEPDC1B	LIMD1	KIF23	ENSGALG00000046986	PHKA2	COL1A2	TBC1D7
	PTPRN2	ENSGALG00000050425	USP49	AADAT	PAX3	AATK	SUCO	SIRT6	SPRED2
	HIPK1	ADAMTSL1	TXNDC5	SCUBE1	FSTL4	ENSGALG00000050728	CEP95	ZIC3	TMOD2
	ENSGALG00000031546	SEC24D	TNFAIP8	MLYCD	TSEN15	COX7C	PTCH2	ENSGALG00000016760	SMIM18
	MPZ	ENSGALG00000029842	CLDND1	PRNP	AK3	ENSGALG00000019077	PAPPA	C9H2ORF82	CAMK2N2
	HGFAC	MIGA2	CHRD	RFX2	ENSGALG00000044730	FIGNL2	PTS	TMEM165	HMGA1
	PDLIM3	ENSGALG00000047859	ABCF2	KCNAB1	FRMD5	ENSGALG00000032916	GSG1L	PWWP2A	ZNF276
	C10orf71	C22orf23	ENSGALG00000051550	FKBP5	URM1	NDFIP1	TEAD1	TUBB2B	ENSGALG00000035246
	ADRA2A	ENSGALG00000049420	SLC35C1	SRPX	TMEM35A	CAPN5	ENSGALG00000052725	ATF6	PLD5
	ASL2	SLC29A4	CMTM8	CA2	CDX1	ENSGALG00000010554	DSN1	MARCKS	SLC26A2
	RABGAP1L	KIAA1522	NPTN	SLC37A1	NBEA	PRELP	RASGEF1B	DOCK10	KDM7A
	CACNA1G	GATSL2	CSNK1D	CHRNB2	GSG1L	LIPG	RAB36	FAM126A	ENSGALG00000044431
	MATN2	CPN1	DDR1	LAMA1	ENSGALG00000028415	ARHGAP15	KCNK1	TMOD1	ZDHHC12
	EPHA7	TPD52L1	CD164	ANXA7	IRX2	GRHL3	GANC	EXOSC8	ENSGALG00000016760
	LBX2	RPS27L	UBE2Q2	ENSGALG00000006717	ENSGALG00000049995	TBCA	RNF168	ENSGALG00000033647	SCML2
	LRPAP1	ENSGALG00000050631	TXNRD3	UNG	FEZ1	ZEB2	HS1BP3	DACT1	UCK2
	ENSGALG00000052087	GPRC5C	ZNF644	RAMP3	ACAD9	MAPK11	PCBD2	ENSGALG00000051297	ELOVL1
	B3GAT1	USP2	ADK	COBL	TTC39C	CYCS	PLPPR3	PAX2	CACHD1
	BEND4	DMD	NENF	SSBP2	PHF6	YWHAB	TECPR1	JAK1	LAP3
	ENSGALG00000044406	SLC22A23	EIF2B3	KIAA1549	ACHE	CELSR2	ZMAT4	TTC24	EPHA5
	VIM	SOX2	TRMT61A	ARFGEF1	LMNA.1	TUBB6	ENSGALG00000036310	ENSGALG00000026161	SLC39A11
	C19orf44	BG8	RAD21	ENOX1	AGTPBP1	SMIM7	CRABP-I	TNNI1	AURKAIP1
	BDH2	GRIK1	LEO1	TEAD1	RELN	SLC43A3	CTPS2	H1-10	GRPEL1
	ACTN2	CA5B	GNAS	ASL1	ZHX1	ENSGALG00000003345	PER3	MPZL3	MEPCE
	EPB41	PLK2	PANK1	CADM1	H2AFY2	XRCC2	ENSGALG00000049348	AXIN2	RMDN1
	RASGEF1B	LMX1B	TPRG1L	ZNF438	TGFBI	MDH2	PRICKLE2	ENSGALG00000034735	ENSGALG00000007131
	ENSGALG00000008752	ENSGALG00000005649	MAPKAP1	ENSGALG00000031564	PLXNA4	CDKL1	TMEM245	ZFP36L2	PHPT1
	IFT22	SVOPL	DAZAP1	ENSGALG00000004477	LRRN4	MAPK4	PCDH19	KDR	PCDH19
	TSPAN5	TSPAN8	MAP7	GPC3	TAFA5	HNRNPAB	EPHX2	ENSGALG00000024296	PXDN
	TCF7L1	ENSGALG00000039008	SCCPDH	ENSGALG00000038978	SPAG6	ATP2C1	TRAF1	NOTCH1	PMCH
	CLYBL	ENSGALG00000005924	FAM217B	IRF2BP2	PDLIM5	BCL6	BFSP2	RND2	ENSGALG00000046455
	ENSGALG00000023172	ENTPD5	TRA2A	CAST	JAM2	TCP1	ENSGALG00000037869	EPHB3	SYTL1
	MEIS1	VAT1	PPP2R2A	ENSGALG00000015531	TRAF3	TMEM132B	TCERG1L	RASSF3	ENSGALG00000035641
	ZEB2	LMO7	CDC7	FAM160A2	SETD4	SPATS2L	LSM14B	MRPL50	SAE1
	MAN2B2	ENSGALG00000054103	ZNF341	MSI2	SVIP	NPM1	ADCY1	ENSGALG00000029823	CDC25A
	ENSGALG00000038222	ENSGALG00000010203	ENSGALG00000014902	PIP5K1B	COL2A1	CLVS2	DTX1	ALDH7A1	GRAMD2A
	ATP5S	RERG	UBB	ARHGEF10L	SPATS2L	HMGN1	ENSGALG00000053422	COQ7	NAP1L1
	ENSGALG00000054057	PAK5	PKN1	ATRN	MAPK10	EIF3M	DDX55	KHDRBS3	COMMD4
	LDHB	C1QBP	GCNT7	LPL	PTK2	ST6GALNAC5	ANK3	METTL9	HNRNPR
	TRAM2	CACNA2D1	MTA1	ENSGALG00000015172	PLEKHA6	MAN2A1	ST6GAL1	PEAK1	PCYT1A
	NR4A3	CASC1	ATP6AP1	SEZ6L	LPIN2	GAP43	RETREG1	CENPK	TNNC2
	CHST9	CYCS	BMT2	LAMB1	PKP4	KIZ	PTPN6	MCF2L2	SRSF2
	ME3	ZAR1L	TMEM175	PIAS3	MPP1	GATSL2	TBX22	FAM89A	HOXA4
	CACNG3	EIF5A2	SNAP23	CHODL	IMMP1L	HMGB1	ATL1	ENSGALG00000031069	PABPC1
	ITM2C	PLEKHA5	RBSN	NUAK2	DMGDH	SGCB	ELAVL4	CIT	SAMHD1
	CDKL1	PIGC	CD2AP	BCAR1	PRSS23	ASTN1	FAM213A	MCEE	MRPS10
	ITGA6	LHFPL6	KPNB1	TMEM129	KLB	PDCL2	F2RL1	GNAI3	ENSGALG00000010316
	SYT12	ENSGALG00000049505	PPWD1	STON2	HDAC7	GH	ENSGALG00000045185	CBFA2T2	ND1
	ENSGALG00000047323	OLFML2A	TCOF1	LLPH	C17orf75	ENSGALG00000041408	PMPCA	FBXO25	ENSGALG00000049420
	LIG4	ENSGALG00000012269	HEXA	DRD4	C8G	PDE7B	ENSGALG00000039161	KCNA3	SOBP
	ADGRG2	EPS8	SSBP2	ENSGALG00000039023	GPRC5C	SLC9A7	FANCA	NMB	FEV
	RASSF5	ENSGALG00000001028	ANKRD46	SCG5	NGEF	ENTPD3	C12orf43	PTH2R	ADAM12
	ENSGALG00000015140	TKT	INCENP	OXSM	ENSGALG00000030767	C8G	BMP5	PHETA1	ENSGALG00000038143
	MYO1D	C12orf29	MAGT1	SLC24A3	ENSGALG00000009387	ENSGALG00000040434	RHOB	C9orf85	SUPT4H1
	C20orf194	ANK3	CNOT8	ENSGALG00000006644	KIF13A	NEBL	TTK	ENSGALG00000050210	SCN8A
	ALS2CL	ENSGALG00000042388	PPP3R1	MBOAT2	SEPTIN12	SEMA4B	ZNF148	ARPC3	TNRC6B
	F8	BNC1	CDV3	ENSGALG00000035237	SHMT1	ENSGALG00000012121	RSPH9	CTBS	SERHL
	TMEM71	ENSGALG00000047639	RPRD1B	JAM2	CORO2B	EIF5A2	ITPR1	LIMA1	SULT4A1
	ENSGALG00000052907	ENSGALG00000050564	POU2F1	CCNA1	WDR31	FZD1	ENSGALG00000016322	SLC16A7	SUN1
	NFATC1	CALHM6	FZD6	OPNVA	TMCC3	C20orf194	STON2	ENSGALG00000015701	KCNJ15
	HS3ST3A1	CAPS2	ENSGALG00000023632	ENSGALG00000044914	UBXN2A	PLBD1	FAM217B	PCBP4	CDC123
	ENSGALG00000044995	GALNTL6	MAP3K5	NEFL	ENSGALG00000001476	RLBP1	PSME4	STX18	PPP1R14C
	ENSGALG00000004243	ENSGALG00000045815	ELOVL4	LBH	MGAT5	FABP7	SORBS2	ENSGALG00000007522	RAVER2
	CSMD1	ENSGALG00000051604	SLCO4A1	NKX6-1	NEU2	SERP1	NEK6	SLC25A24	PCGF1
	CDK18	VSTM2B	BIRC3	FUT10	ENSGALG00000005685	ZDHHC23	ASCC3	S1PR3	POLR1D
	TENT5B	ENSGALG00000015953	ZMYND11	SOD1	SYNDIG1L	MYL12A	SGCB	DOCK7	IRF2
	ENSGALG00000028183	ENSGALG00000051955	MFSD14A	JAG1	ELMOD1	NRSN1	PLEKHF2	HOXD9	NFKBIA
	RFX4	ENSGALG00000051022	HMGCS1	APC	PROM1	HSPA8	NRBP1	EPHA4	HSPA5
	ACBD7	GRIN2B	DBT	ALPL	HOXB5	DENND4C	KCTD15	ENSGALG00000015652	ENSGALG00000049136
	HMGCLL1	FOSL2	ENSGALG00000050405	ACYP2	MBNL1	ENSGALG00000009603	NTHL1	ENSGALG00000042023	ASAP2
	DPY19L4	COL8A1	TMEM135	OLIG2	SLC29A1	LMO3	SYNRG	PAIP2B	IMP4
	ENSGALG00000031996	CEBPB	NET1	BPIFB3	TGFBR3	RBBP4	GPR142	GSDMA	ENSGALG00000007703
	PMEPA1	ENSGALG00000049003	ALS2	METTL24	DENND11	ENY2	MYO3B	SDK1	DCTN6
	FILIP1	TMEM47	TTPAL	ABCC6	COL22A1	DENND5A	CYB561D2	CARD9	ENSGALG00000037611
	PPP3CA	INPP5A	SURF4	GNAO1	ENSGALG00000003990	RP11-529K1.3	NUDT3	SNTA1	MPP6
	HYKK	FKBP4	SCG3	TRIM3	GTSF1	POLR2K	TAF6	TMEM68	ID3
	CHRNB2	L2HGDH	JAZF1	CDKN2A	CSGALNACT2	HS6ST1	ELAC2	HVCN1	C9orf64
	THRA	SOX5	MAP2K1	PRDM12	MAN2A1	CCT7	RHEB	PGRMC2	FAM174B
	ENSGALG00000044014	ULK2	GABPA	ENSGALG00000051517	PPP3CA	BATF3	CCNB3	ARNTL2	ENSGALG00000047622
	NRGN	IGFBP4	PTDSS1	SV2A	SAMD12	LAMB2	ENSGALG00000003325	ZEB1	CRTAC1
	PLEKHG1	RAB26	NGLY1	NEUROD4	ENSGALG00000004975	SMPD2	WWC1	RSPO2	SRF
	MAP3K4	ATP9A	ENSGALG00000027778	PRIMA1	RIPOR3	COL4A1	ENSGALG00000028210	UBE2G1	PTGER4
	ERMN	ENSGALG00000046353	GLT8D1	CNTNAP5	SBSPON	COPS9	HYI	AP5M1	MINDY3
	CTNNAL1	SNAP25	COPS8	STYX	UROC1	RAN	ENSGALG00000007656	EN1	KCNK17
	LGALSL	PREX2	TRIM37	FAM213A	ENSGALG00000052986	RFX2	ASAH1	ENSGALG00000048940	WDR55
	PPM1L	ENSGALG00000019077	FAM98A	LRFN5	ZNF423	ZBTB38	SH3BGRL3	UBE2E3	ENSGALG00000050937
	TM6SF1	NOS1AP	CCDC14	RPGRIP1L	ICA1	ENSGALG00000038799	NOL9	SP5	CA9
	SPAG17	CFAP45	ENSGALG00000030587	CCND1	SLC43A2	VDAC2	AKTIP	TWF1	SLC25A39
	ENSGALG00000050213	SLC6A2	NUP50	ESCO1	SLC48A1	WNT7B	GTSE1	ENSGALG00000039186	ASF1A
	ALPK3	CD47	TIMP2	POGLUT3	ENSGALG00000052399	TBC1D32	ENSGALG00000036171	TLN2	S100A6
	SIDT1	MGAT5	SLX4IP	ENSGALG00000009603	HNRNPA0	LHX1	ELOVL4	EED	ENSGALG00000013765
	GLUL	ENSGALG00000005024	TAF3	MDGA2	RBIS	U2AF1	GTSF1	RUNX3	SQSTM1
	HELZ2	INHBA	RTCA	MID2	ENSGALG00000050742	RNF128	FAM172A	CORO7	ENSGALG00000002089
	NRSN1	CCDC40	ARMC8	ENSGALG00000044866	VRTN	ADAMTS7	CENPH	ECI1	C26H6ORF125
	ENSGALG00000005648	ENSGALG00000004495	TSEN54	SCRG1	ENSGALG00000013101	ARPP19	CDX4	ENSGALG00000041102	DDTL
	NEUROG1	IFI27L2	NAT10	LAMB4	NUSAP1	NPAS3	LRR1	RNASEK	MYL9
	LHX1	ENSGALG00000044224	STAU2	LPP	MARK2	ENSGALG00000033089	NRP2	UGDH	ZDHHC15
	GPRIN3	SYNJ1	ST3GAL4	FGR	DMB2	SNED1	PRPH	CD320	SOHO-1
	UBE2N	IRS1	CCNG2	OSBP2	ENSGALG00000053181	SRGAP3	ENSGALG00000008689	HOXD4	PIK3R5
	CYP46A1	SEMA4C	CCNB1	ENSGALG00000031071	GLT8D2	ENSGALG00000005076	AP2S1	SH3BP2	ATP6V0E2
	LIN7A	ANKFN1	ELOVL7	ADAMTS5	CTNNA2	ENSGALG00000047313	DDX11	CCK	SARS
	SEC24D	PLA2G10	KBTBD4	ENSGALG00000052889	TFEB	ENSGALG00000048534	MINDY3	CENPX	MPP7
	PLPPR5	UROC1	CLTC	RHOU	ENSGALG00000007381	PRKG2	TOM1	HAND2	MCM5
	YAP1	UCN	ENSGALG00000016808	ENSGALG00000051404	LRRC8D	SLC35G1	BRINP2	RAPGEF1	SULF1
	ENSGALG00000036310	ENSGALG00000003313	KCNK5	ENSGALG00000041054	ACYP2	DNAJC30	IFNGR1	OTUD3	APRT
	TRIM35	ATP5G3	EEF1AKMT1	BEND6	IGSF11	ENSGALG00000036259	SFRP4	PSMD10	PLA2R1
	ENSGALG00000044730	HTR1B	RIOK3	DIS3L2	ZIC4	IER3IP1	ST3GAL6	SSBP3	TBC1D1
	PLA2G6	MDK	G3BP1	PDGFC	FBXL21	MYL4	SEPTIN8	ACAT1	TST
	RHOQ	LLPH	ZNF326	ENSGALG00000001604	PLAGL1	CYP46A1	MAEL	FAM163B	BORCS6
	FBXO16	ENSGALG00000054424	CDC45	DPYSL2	ME1	BTF3L4	SUPT4H1	CHRAC1	NOG
	DNAH1	STAM	MGAT3	AGBL1	SLC29A3	TSPAN15	AHCYL2	SLC6A15	NAV3
	CRYAB	ITGB3	DLGAP4	ACAD9	CDHR2	ARNT2	AGBL5	NTM	STAM2
	DMD	KANSL1L	NUDT19	ENSGALG00000049282	PDLIM1	MRPS21	ENSGALG00000039995	RTKN2	DAP3
	PODXL	EXOC2	IDH3A	NPRL3	MED13L	SEC61B	PSPH	AOPEP	SDF2
	ENSGALG00000054424	ENSGALG00000020921	SEPT5	LHFPL5	TRIM59	PTBP1	MED18	SLC38A6	FAM133B
	LYSMD4	SNRPF	TJP2	SULF2	EME2	PSMB1	ZNF507	BCCIP	RNF213
	DPP10	DYX1C1	RABGGTB	TRIM54	FBLN1	BRSK1	TRAPPC6A	PTCHD1	ENSGALG00000042611
	ENSGALG00000052052	ENSGALG00000051260	TBL1XR1	ELP4	TOGARAM1	DUSP27	ALKBH3	DUSP10	CUL4A
	TMEM132E	CDHR2	RALBP1	MIB2	RNF207	SELENOM	MEF2C	ITGB5	LRRC42
	ENSGALG00000052952	DRC7	MMADHC	YJU2	CDH9	PIAS3	OTX2	ABHD4	ADGRG1
	ENSGALG00000052318	RARA	RAB36	GULP1	CA10	ENSGALG00000050720	ENSGALG00000050687	ENSGALG00000020999	DNAJC2
	ENSGALG00000054307	AFF2	E2F8	ZSWIM5	CLN6	BSPRY	MPG	ZFAND1	TBR1
	UBXN11	PKP2	GTF2E1	PARP4	IGSF9	ENSGALG00000013512	ZDHHC16	ENSGALG00000013943	ESRP1
	KLB	SH3GLB2	ENSGALG00000013001	ZNF488	GABRA5	ENSGALG00000045436	SLC7A9	NAT8B	DDAH1
	ENSGALG00000022704	PLA2G15	CARMIL1	GCNT7	CENPJ	NOP58	ENSGALG00000014902	EAF1	MRC1
	ANKRD66	CUEDC1	TICRR	H-RAS	LAMB2	ENSGALG00000033573	ATL2	PTK7	MIF
	GLB1	FXYD6	SCD5	JAKMIP2	ENSGALG00000053391	TNFRSF10B	ZNF644	L3MBTL3	ARPC2
	TMSB15B	SLC44A1	ENSGALG00000006873	ENSGALG00000048828	ST6GALNAC4	LMO7	CHRNA5	CYP2AB5	CINP
	XRCC2	ELOVL3	OGT	UBE2N	NECTIN3	SUMO1	CLYBL	CDK2AP1	EXOSC7
	AGRN	COL6A2	NPEPPS	IQSEC3	ENSGALG00000032606	CLDN10	ENSGALG00000048082	SGPL1	ZNF207
	COL5A2	ENSGALG00000004630	SEC61A1	FITM2	NUMB	GALNT10	GLCCI1	MRPS25	PSAT1
	ENSGALG00000039116	ORM1	TAF8	HMCN1	SFRP1	FUNDC2	CHSY1	NUCB2	ARID1B
	ENSGALG00000037869	ENSGALG00000047250	ENSGALG00000046769	RASL11A	GSTA4	ENSGALG00000046487	LPCAT3	COL6A3	ENSGALG00000000604
	ARHGAP40	INHA	LRRC40	CNP	GLI2	DNAJA2	ENSGALG00000033626	CEP170	NUDT1
	CNN2	DYDC2	PGRMC1	DKK3	FGFR4	DEXI	BIRC8	CCDC126	SOX14
	ENSGALG00000044098	ENSGALG00000041372	ZDHHC13	FPGT	SLC25A38	UBE3B	MSL2	ENSGALG00000049851	ZPBP
	BRF2	ABCG5	HIF1A	ENSGALG00000031058	EPB41L5	H2AFJ	PLXNA1	FANCL	ENSGALG00000054988
	FKBP1B	DSCAML1	NDRG4	TAFA1	CD200	STRADB	AP5S1	AFAP1	TMED10
	ENSGALG00000007728	MN1	DCK	ATMIN	ENSGALG00000031860	ATRN	ENSGALG00000002461	HOMER2	ARFGEF3
	RCAN1	DAG1	PPP2CA	SEMA6B	MEST	SHANK2	KIAA1524	BCL2L13	CMSS1
	SCN3B	TGFB1I1	ENSGALG00000029935	POLE	ACVR2B	LRRC73	SLAIN1	NKD1	SMIM12
	ARID5B	LAMP5	FAM210A	ADCY2	ENSGALG00000031427	SNRPB2	NAALAD2	DOHH	DSP
	ACTC1	CCN3	SLC25A13	ENSGALG00000005421	ENSGALG00000006644	SLC4A2	CATHL1	ARHGDIB	MTERF3
	IER5L	DCP1A	MSN	AMPD3	MAPKAPK3	SSBP2	KIAA0895	EYA4	RPS6KL1
	ATF4	NPM1	MBNL3	CAMK2D	BBOX1	NRBP2	HSPA4	EYA1	BIRC8
	CYTL1	NAPEPLD	STRBP	CD38	ACSL1	PTCH2	ADGRD2	RELT	NDUFS3
	CRIP1	ARHGAP40	GAD1	RGMA	ENSGALG00000048911	IQSEC3	EFHD1	CIAO2B	PIAS4
	SEMA3D	RHBDL3	SOCS1L	BBOX1	CREBL2	ENSGALG00000031002	PCGF2	PLXNA2	ENSGALG00000054310
	HNF4G	B3GALNT1	CXCR7	CEP63	ARL6IP1	OVCH2	DAAM1	RWDD1	SHISAL1
	FURIN	SNU13	MDK	NOTCH1	TUBB3	ZMAT4	MSI1	CLMN	PARK7
	PIK3AP1	ENSGALG00000031167	PPHLN1	SLC6A11	PRLR	RELL2	ENSGALG00000006292	PRICKLE1	AKAP12
	ENSGALG00000048081	NFIC	RP2	SPSB4	FOXG1	MASP1	SCARB2	ACTN1	KAT2A
	MFGE8	BTD	API5	MGAT2	DLGAP2	KCNIP2	PEX26	SMAD1	C1H21ORF59
	PLIN4	GTPBP8	NSF	PLCH1	BEGAIN	ENSGALG00000040269	CENPE	TSTA3	SLC25A6
	P3H1	ENSGALG00000008752	WDR89	BRINP2	CDH8	PARP1	QDPR	GPATCH11	CAMK2N1
	MYO7A	SFRP1	DPYSL3	FGD3	NIM1K	CRIM1	GGNBP2	HOXA5	JARID2
	ARSK	ENSGALG00000033626	GPS1	ABCB10	WFIKKN2	BTD	USP13	PPM1D	WBSCR22
	TTC21B	EEF2K	MAP3K7	ENSGALG00000045093	TSSK3	TKT	AAMDC	PNRC1	COPZ1
	MFSD13A	PLTP	ERAP1	PEA15	TPK1	KIAA1024	ABHD17C	ARMH3	MAP7D2
	JAM2	TSPO2	SS18	TRAF3	ZBTB25	GTF2A2	OAZ2	RAD54B	UCHL3
	BLB1	ENSGALG00000053766	MBLAC2	OLFML3	SEMA6B	PSMA6	IL1RAPL2	BASP1	TEN1
	RBPMS2	ENSGALG00000049484	TULP3	FHOD1	ENSGALG00000052837	SERPINE2	RNF220	PIK3R5	UBE2Z
	FIG4	ENSGALG00000003464	IARS1	RALY	EFNA5	TRABD2A	GREB1L	EXOSC7	ENSGALG00000004503
	NECTIN3	BACH2	LRP2	FOXN4	RGS10	ENSGALG00000032606	CCNYL1	ISLR	SIRT5
	OLFML2A	PFKFB3	AFTPH	CPNE1	TNFRSF19	EIF2S3	PLK1	ZDHHC20	ENSGALG00000051534
	CNTN1	RBKS	ATP2A2	TIPARP	NAA40	GTF3C4	ATP10A	TMEM170B	ENSGALG00000044278
	ENSGALG00000046411	HSPA9	NKAIN2	ENSGALG00000039525	TTC17	HSPE1	CDCA3	RBFOX3	UBP1
	ENSGALG00000025872	RAN	EFR3A	ENSGALG00000040833	SLC49A4	CACNA1G	ENOPH1	SPTLC2	B3GNT7
	GAL3ST1	ENSGALG00000012061	CAVIN4	TEAD3	GPRIN3	CERK	NOL6	PLPP3	POLR1C
	ENSGALG00000015172	FOXN3	PEX5	ALS2	GNAO1	ENSGALG00000004394	ENSGALG00000003696	SURF2	ENSGALG00000026816
	FAM180B	CACNA1E	MARCHF7	RAB26	JAZF1	HIST1H3H	KIF18A	HIVEP1	ENSGALG00000002046
	ENSGALG00000033730	SLC16A3	CYP51A1	HINT2	CACNB2	NIN	SIPA1L2	FAT1	FBXL20
	RIPK4	SLC26A8	CKAP2	FIGNL2	ENSGALG00000009041	ENSGALG00000053766	NEMP2	NOC4L	ENSGALG00000050178
	RUSC2	EPHX4	USP7	USP44	VGLL1	NCL	ENSGALG00000031789	BMP7	PRORSD1P
	ADGRA3	ENSGALG00000051417	ROR1	ENSGALG00000031167	ENSGALG00000005156	SLC9A3R2	TJP1	SMAD2Z	LRTM2
	ARHGAP39	ENSGALG00000049613	CPNE4	NFKBIZ	CBLN1	RTN4	GLI1	APCDD1L	BCCIP
	CDK14	ENSGALG00000003022	FEM1B	ASS1	GRIN3A	TIMM44	TTC30B	ENSGALG00000050805	TMC6
	METTL15P1	BTBD11	NUP205	SUMF1	IFITM10	UQCR10	ZFP36L1	RRP7A	SHISA5
	GATM	ENSGALG00000006422	TMEM33	KCNT1	RNF130	YPEL4	ENSGALG00000038624	IMP4	STARD4
	RBP4A	ADD2	TMEM57	ADCY3	ADAMTS19	CCT6A	ENSGALG00000026154	MRPS18C	RCHY1
	SCNN1A	TGFBR3	ENSGALG00000034264	MANEAL	CHID1	QDPR	CRLS1	MYCL	ENSGALG00000011164
	ENSGALG00000006152	NIP7	ENSGALG00000009332	RFX5	NADK	TBC1D4	NCAPD3	METTL18	MARCHF3
	ENSGALG00000047993	ENSGALG00000037031	RAB5A	OPN1MSW	DENND4C	DST	ZSWIM5	CNIH4	P3H1
	PRELP	LLGL2	TBCCD1	CILP	CNIH3	ELOVL7	DEPDC1B	ENSGALG00000024295	ESPNL
	PCDH17	SEMA4G	PDSS2	SLC12A5	ACAD11	PDGFA	RACGAP1	GLRA2	ENSGALG00000004379
	GTF3C6	CRIP2	HNRNPD	SLC7A11	ENSGALG00000051159	SNRPD3	ANK2	RUFY3	SLC16A1
	CPN1	EPB41L5	TRAP1	CTRL	ENSGALG00000054164	ATP5G3	PIM1	GTPBP3	ASAH1
	DACH2	TMSB15B	RSRP1	ENSGALG00000034054	ENSGALG00000043025	SFPQ	TSEN2	TRPC4AP	MOB3B
	TAOK1	TRAF5	MARVELD2	SAV1	RAB20	DIPK1C	DNAJB1	GRAPL	NDUFV2
	FLNA	LMO1	DHX15	SERPINC1	TSPAN3	SLC6A11	ZRANB2	ENSGALG00000013155	ENSGALG00000048829
	BZW2	RNF128	PTPN6	MERTK	ENSGALG00000036089	ENSGALG00000051342	ENSGALG00000012621	POR	CLUAP1
	ROR1	SERP1	GSN	AVEN	FKBP1B	POGLUT3	ENSGALG00000030863	ENSGALG00000032373	CCDC137
	GGH	ATP2B4	AP3M1	SERPINE2	LGMN	FAM20A	ENSGALG00000046714	ENSGALG00000047141	NPTX1
	ENSGALG00000011177	ENSGALG00000005938	KIF2A	ACOX3	LRP11	TXN	CYR61	ZBTB1	ENSGALG00000007508
	LRIG1	UQCRB	HLF	ENSGALG00000052673	GJC3	CSDE1	MTFR2	PHYKPL	ZC3H12A
	POGLUT3	IGF2	ENSGALG00000020788	ANO6	CEP63	RBMXL1	SLC22A23	AACS	FAM124A
	LAMP2	CYP2J22	PPM1M	SLC2A9	PHKA2	SEC61G	DLGAP5	CSAD	ENSGALG00000019312
	SNAP29	SEC23IP	SNCAIP	CFAP77	IL1RAP	BSG	SAMD12	UTP23	ENSGALG00000005814
	GXYLT1	ENSGALG00000052336	MTFR1	KMT2C	SLC16A9	DIAPH2	ENSGALG00000014897	ITPK1	UBE2W
	ANK3	NXPH2	UBA3	IL10RB	SLC41A3	AXL	TCIM	CACNG3	RNF113B
	BIK	IL4I1	DERL2	ARHGEF7	SH3RF1	NUTF2	PPA1	PVALB	SNAPIN
	RASL12	ENSGALG00000001369	IARS2	ADGRG1	ENSGALG00000005024	ANXA11	LCT	DECR1	MT-ND2
	ENSGALG00000001525	ENSGALG00000046729	ENSGALG00000003990	GRB10	TMED3	THBS1	FAM183A	UBR7	ARHGAP26
	DTX2	F8	ENSGALG00000031296	CHRM3	MAPK11	TMEM38B	ENSGALG00000029896	FAM221A	TMEM199
	ENSGALG00000047574	TECTA	SLMAP	PPP1R17	ECRG4	DSTN	TTI2	SYT1	IGF2R
	THBS1	JOSD1	ENSGALG00000042810	CLSTN1	KCNK5	NSMAF	C20orf85	ENSGALG00000002089	RGN
	VGLL4	ENSGALG00000019484	SH3D19	ENSGALG00000030767	CCDC148	SUB1	METAP2	SCAMP1	DPP6
	ENSGALG00000001483	SHOC1	PSPC1	TIAM2	ENSGALG00000038978	TIMM8A	ABCC8	NDUFB9	ENSGALG00000052202
	CAST	CD44	LSS	KATNB1	C20orf85	ANP32B	NFKBIE	COX16	GSTT1
	RANBP1	TAPBPL	ST6GALNAC2	DPYSL5	DACT1	CHRNA4	ENSGALG00000043026	CLMP	TMEM165
	CASZ1	VPREB3	RNF14	VTN	BTD	ENSGALG00000050176	ENSGALG00000047072	ENSGALG00000042572	RPL37
	APLF	ADAM11	IFRD1	ENSGALG00000027822	UBE2O	TCN2	FAM167A	SLC4A7	ENSGALG00000050552
	ENSGALG00000052994	SIRPA	DHCR24	ENSGALG00000031002	AGO1	LRRC6	PPFIA2	POGLUT2	ENSGALG00000019976
	ENSGALG00000002714	KCNT2	GHR	TFAP4	B3GNT2	SLC25A15	SPATA4	FAM173A	PRKN
	CYP26A1	PGAP3	PPAT	PLXNB3	ENSGALG00000021174	CBX3	ANGPT1	CenpA	ENSGALG00000038752
	JUND	OIT3	ZCCHC6	SOCS4	FAM169A	MAP7	ENSGALG00000050046	BRAF	CLRN1
	OLFM3	ENSGALG00000035945	NCOA7	PLEKHO1	ENSGALG00000001049	KATNAL2	ENSGALG00000042374	IAH1	HIP1R
	C1orf109	ENSGALG00000029168	BLMH	ARHGAP10	NREP	ENSGALG00000048306	ADGRB2	HIST1H101	C8orf34
	ANKRD13B	GLI1	ARHGAP29	ENSGALG00000007833	CRB2	PORCN	TMEM154	RNLS	ENSGALG00000046198
	PGK2	AGRP	MACIR	ERBB2	DHRS7B	ANK3	C16orf89	ACOT13	ENSGALG00000052672
	ENSGALG00000034282	ENSGALG00000050634	IGFBP5	SOX2	ARHGAP18	ACP1	MLNR	MYL1	PHF5A
	KCNJ2	HN1	ENSGALG00000050269	CNTNAP1	ENSGALG00000031497	PKIG	SGCD	SMYD3	TUBAL3
	CREG1	GCNT7	WEE1	WNT1	CYBB	FGFR4	HDDC2	COMMD1	AP5M1
	DST	ENSGALG00000020561	GRAMD2A	ZNF512B	SGK2	CATHL3	R3HCC1L	RDX	TCF12
	FAM3B	SCRN1	MARC1	SELENOO	CPLX2	PADI2	ACTR5	CLK4	RPS15A
	NIT2	ENSGALG00000011177	TMEM38A	FEZ1	HK3	CA8	KMT2C	ZNF598	ARL5A
	ADAMTS12	CMIP	AGPAT5	BATF3	PIP5K1B	THRA	RASL11B	RECK	CENPX
	SERINC5	RND2	PSAT1	GCHFR	NMS	PPIB	TLE4	TBX3	TUBB2B
	ENSGALG00000016471	MANEA	ENSGALG00000055117	ENSGALG00000009355	PIK3R4	SLC6A2	HOXA4	APMAP	ORAOV1
	ENSGALG00000011687	MLH3	AP4B1	VSTM4	DUSP15	TTC36	ENSGALG00000037031	RAMP1	UNC5B
	VSTM2L	CRBN	ENSGALG00000005181	TEX2	CBARP	FLT1	ENSGALG00000048179	ENSGALG00000014960	CSDE1
	FGR	PHB	DNAJA1	ATP8A2	LONRF3	FOXA2	C1S	TAT	COL1A2
	CTPS2	GTDC1	PPP2R5A	PYROXD1	RNF215	ENSGALG00000043329	ENSGALG00000007133	SETD7	BEAN1
	NET1	PSMB1	PPP1R37	PTPRO	TPCN3	ENSGALG00000006292	SLC2A10	ATG4C	AAAS
	BAG2	ANKRD13D	SLC39A9	TOX3	ENSGALG00000006430	UBA52	CCT4	ENSGALG00000053184	FARP1
	ENSGALG00000040044	THSD4	RBM24	TDRD7	STK32C	NDST1	CLCN7	ENSGALG00000041442	CETN2
	DAB2	STRA6	PXYLP1	ADPRH	TFPI2	PFDN4	MGA	CACNA1H	MFSD2A
	SCRG1	FRY	LRGUK	SLIT3	KHK	PROM1	FAM161B	SCML2	ELP1
	ENSGALG00000034586	ELFN1	SPIN1Z	STAR	CAST	TTLL9	PTPN13	CITED2	HSBP1L1
	ENSGALG00000045780	TMCC2	VPS50	TLCD2	SIL1	TLCD2	SHANK2	ALDOB	SMAP2
	ITGB6	CDIP1	GTPBP6	SYT11	MGMT	KAZN	KBP	ND6	NDRG4
	MDGA2	ARHGEF28	TSEN2	NTHL1	PIP4K2B	ARF4	GPATCH2	CD63	SYS1
	MPP4	RNF103	TOB2	POLQ	MAST3	RAB26	GKAP1	VAV3	GJA9
	PDE7B	ENSGALG00000038064	GNB1	CD81	AMOT	CSF1	ENSGALG00000009504	MAPK1IP1L	TDRD9
	POU3F3	LMCD1	PANK4	MYD88	UFSP2	ENSGALG00000019240	FANCD2	HOXB6	RAP2B
	ENSGALG00000045636	TDRP	RBBP5	WNK1	EXFABP	NDUFA8	ENSGALG00000001091	MYO1E	RFLNB
	LRRC6	CACNG4	PHKB	SORCS1	PIGA	MAP7D1	GAD1	SNRPD2	C1QL1
	ENSGALG00000047773	DKK3	ADAR	FUCA1	ANKRD28	FPGT	CEP89	CEP44	TCTE1
	NBL1	UQCR10	HNRNPLL	PRELP	MXI1	TUSC3	PEX11G	AGTRAP	ABRACL
	RPS27L	CCDC88C	UBL3	TOX2	CACNA1G	FAM184A	KNSTRN	AFAP1L1	DYNLT1
	ENSGALG00000045581	GULP1	LTA4H	PBX3	ZBED1	SMARCE1	ENSGALG00000026449	ENSGALG00000040546	CNPY3
	ANP32B	PLA1A	REEP2	IPMK	MTMR12	CLGN	ENSGALG00000006143	NPBWR2	CSDC2
	LGI3	CCT6A	SZRD1	CA10	YJU2	FZD4	UBE2C	N6AMT1	CCR7
	BICC1	SSB	IFT80	PRKAR2B	ZSWIM5	GRIP1	USP5	TMEM178B	SLC39A10
	RXRG	LRRC3B	TBXAS1	ABL1	CCDC181	GPHN	RASSF8	ENSGALG00000034488	RARS
	WWC3	LRP1	MMD	WDCP	GABBR2	IL1RAP	GET3	ENSGALG00000042325	MAPK12
	ENSGALG00000007147	TOX	DTNBP1	NR1H4	ENSGALG00000040869	RNASEL	DLGAP4	SLC25A21	MTHFD2
	PREX2	ARHGEF17	CTBPL	LRRC8D	STK17B	EPHX4	GNAI2	ACP5	SLC1A4
	ENSGALG00000031572	EPB41L4A	TRAPPC12	CDH4	TRAFD1	MAP2K6	GRTP1	DLX5	RALGAPB
	PRRG1	TGFBI	ITPR1	IGSF21	THNSL2	SNU13	C4orf48	ASB6	LRRC74B
	TMEFF2	POU3F4	ENSGALG00000038416	ENSGALG00000035994	CHRNB2	NSUN6	SPOCK2	C22orf39	OMA1
	DCAKD	CASKIN2	FAM21C	UXS1	CENPF	RASSF7	GTPBP10	EMG1	DHODH
	C1H21ORF59	ENSGALG00000027520	PHKA2	GRTP1	OSCP1	ACAD9	METTL23	DERL3	ENSGALG00000031384
	DEPDC7	DGAT2	RASGEF1B	ACVR2B	FRA10AC1	SLC25A3	ENSGALG00000053304	TBC1D23	ITM2A
	NUMB	APH1A	FHOD3	ENSGALG00000023546	CENPL	IGSF9	ARPP21	ENSGALG00000009654	PDE7A
	FOXM1	RNASET2	ZFP64	USP54	TNFSF15	SHFM1	PES1	CBX2	CACYBP
	NAXE	ANP32B	ENSGALG00000006818	PTPRN2	BAIAP2L2	H-RAS	CACNG4	ENSGALG00000051456	TADA3
	TTC39C	TLE5	FBXL5	GPHN	ENSGALG00000049069	ATP5PF	SMIM20	ENSGALG00000011252	ILDR2
	SEMA3B	KRT24	OLA1	DAB1	MAP7D1	MCTS1	LMX1B	H2A-VIII.6	RPL21
	P2RY6	ETS2	STUB1	ENSGALG00000047321	ENSGALG00000026070	SLC6A6	FGFR2	ENSGALG00000035476	HOXB2
	PARP4	PCGF2	KANK1	HDAC7	PPP1R16B	ANK2	IGSF3	BCKDHB	ENSGALG00000008309
	CHST1	TWIST2	OLFML3	ENSGALG00000051159	IMPA2	HINT2	LRRC8C	PLAG1	ACKR2
	BACH2	C11orf52	MTX3	ZNF710	SHISA4	EIF5	SRXN1	PLCL2	PRPS2
	AEBP1	ENSGALG00000001620	BMS1	MFSD12	GNAZ	KLHL35	ZNF410	MTHFD2	NUCB2
	ASAP1	SMARCE1	MED16	ENSGALG00000011528	MAP3K4	RARA	DHRS11	MORF4L2	TMEM120B
	CTHRC1	TBC1D8	LASP1	NDFIP1	RPIA	NHP2	MFAP3L	MRPS31	MRPS18C
	PLXDC2	AADAT	RPS6KL1	EIF4E3	IDS	CRLF1	AKR1D1	EXOG	ENSGALG00000033303
	BLEC3	PFN2	EIF3A	ENSGALG00000052986	CYR61	SET	FAF1	ENSGALG00000048205	DCAF15
	HOXA1	ZNF385A	KLHL12	FBXL16	SMOC1	C22orf23	GTF2A1	CCNG2	NGF
	ZNF516	ANKEF1	FAM135A	MDGA1	SENP6	ENSGALG00000047859	TSEN15	CREB3L2	BKJ
	ENSGALG00000053335	ENSGALG00000022704	ERGIC2	KLF2	ENSGALG00000047323	FKBP1A	ASPM	TEAD4	ENSGALG00000052213
	PRDX4	MEF2C	LRRC1	TRPC1	NET1	ENSGALG00000050481	CD164L2	PSMD1	CD7
	ANO3	TRPV1	USP1	JAG2	TTYH2	CD9	FTL	CARNMT1	ENSGALG00000049315
	FRMD4A	ENSGALG00000039509	RBM39	EGF	PLIN4	SPHK1	ENSGALG00000023546	ENSGALG00000053871	TRIM27.1
	WIPF2	ITGA11	ESCO2	ENSGALG00000011872	GDF2	ELOVL2	FAM160A1	SLC18B1	ENSGALG00000006104
	RAB7B	ENSGALG00000044841	NADK	ENSGALG00000004630	NEK2	PURA	TNFRSF1B	CUL5	TRPC7
	DAB1	COL20A1	ENSGALG00000023546	STAC3	GLRB	IRX2	PON1	MAML2	NR4A2
	CNKSR1	GNB3	ADGRG1	WSCD2	SLC2A9	ENSGALG00000039440	TM2D1	STK26	FBXO41
	LGMN	OBSL1	CDC42EP3	LMOD1	ENSGALG00000048686	ENSGALG00000030652	STN1	ANGPTL2	ENSGALG00000053784
	LLPH	TENT5D	GBA2	MN1	ENSGALG00000019077	RHOA	ENSGALG00000039468	HOXC8	ENSGALG00000051375
	ENSGALG00000033705	LRRC23	SLC30A5	METTL27	STK39	POLR2I	GNB5	CLASP2	ENSGALG00000054447
	PPDPF	SLC6A4	MELTF	ENSGALG00000047011	PLCH1	SOCS4	AGAP1	ADAMTS9	NXNL2
	SCARA5	ENSGALG00000049437	DAG1	HGFAC	ENSGALG00000012068	APC	SPATA2	ENSGALG00000048465	COQ10A
	F3	ENSGALG00000039480	LIMS1	DMRTA2	ACE	ENSGALG00000030853	LRRC6	PREX1	SYT10
	GTDC1	ENSGALG00000051199	SC5D	STYK1	RASAL2	PLEKHH1	SAG	NRXN3	ATP6
	UNC79	UBXN11	ICA1	ENSGALG00000011721	TUBB4B	ENSGALG00000042797	TMEM130	PNAT3	TMEM51
	SLC6A13	ENSGALG00000052075	INPP5E	ONECUT1	TBL1XR1	CASP9	PLA2G7	RBM46	SNF8
	ENSGALG00000046969	PLP1	GSTM3	SLC24A4	NCAPG2	LLGL1	PUSL1	PSMA4	RPS28
	FKBP4	LHX8	RNF220	KIF5A	BZFP1	MDH1	MKRN4P	SCNN1D	RNF24
	ENO4	HSD17B2	IPO5	ENSGALG00000037671	RAPGEFL1	MAPRE1	MYO3A	FSTL3	VDAC1
	ENSGALG00000036550	FHOD1	REXO4	PTS	ATP6V0A4	WLS	FAM26E	ENSGALG00000049318	CEP41
	PON1	SCN4B	ZFAND5	ADAMTS7	METTL24	SLC25A43	GAD2	CMSS1	OGDHL
	ENSGALG00000051652	ZNRF3	RACGAP1	IGSF9	PEA15	PHACTR3	SERPIND1	ZNF365	SLC25A33
	ENSGALG00000004518	UBE2N	AXL	LRRC8B	GMPR2	RLN3	ENSGALG00000007147	REPS1	CCNJL
	HINT2	ENSGALG00000031996	ENSGALG00000050127	SLC25A28	HOXA2	ENSGALG00000003955	APBA1	ENSGALG00000034591	DPH3P1
	ENSGALG00000051595	PTPRF	CTSD	LHX1	MSI2	ARMH1	EXOSC3	NRG4	S100B
	ENSGALG00000043556	ABHD17C	PIP5K1B	FGD4	HSDL1	FKBP11	GCLC	SOCS3	TSR3
	RNF157	FKBP3	DBR1	MAFG	PDZK1IP1	SMOC1	RASAL2	MPDZ	GRHPR
	WNT16	RAB4A	PSME3	SLC39A10	GFPT2	SNRPF	KIF2C	RAC1	OLFML2B
	CPEB4	SULF1	BANP	SVOPL	ZNF608	ENSGALG00000051598	SNX20	NETO2	ENSGALG00000046715
	ENSGALG00000011459	ENSGALG00000004009	YY2	COX7C	RTN4R	SMCR8	METTL5	ARF5	ENSGALG00000011459
	CCNY	ABRA	ENSGALG00000006422	SOX8	UBE2N	TRIM2	DDX18	ENSGALG00000011285	SHISA9
	DOK1	WDR35	RPN1	CNTNAP2	UACA	WWTR1	MAD2L1	LAMA4	ELMOD1
	PRELID1	CTHRC1	LSM14A	SPHK1	FAM13A	HSP90AA1	NDUFAF2	FBLN2	YAF2
	SPINK5	CACNA1D	FKBP5	ENSGALG00000049995	ENSGALG00000048307	MYO7A	FAM174A	CRKL	NATD1
	CYCS	PREX1	ELOVL1	PLCH2	CKAP2L	CALM1	EPB41	MGST2	MAP2
	FBN2	ENSGALG00000016251	MTO1	THSD7B	BICC1	RET	C15H12ORF65	PLCG2	ISYNA1
	ANXA7	HMGB1	XPO1	PRIMPOL	FN3KRP	ABCD4	ZSWIM8	EFNB1	RAB3B
	PPM1E	ENTPD1	KLHL24	NAB1	RAPGEF2	POLR2L	MACF1	SOUL	NT5DC2
	CTSK	PCMTD2	GPI	NR2F6	ATP5S	ENSGALG00000046960	SCFD1	ATP7B	MMS22L
	FEZ1	CDK1	BHLHE40	SLC30A4	RAB34	ZNF592	TBCK	ENO1	ENSGALG00000033780
	AWAT1	MCF2	CDC27	ENSGALG00000031824	SIGMAR1	POMP	LURAP1L	WDR36	RRP9
	PI4KB	SOD1	ELL	ARL6	IRS4	FKBP3	MBP	CST3	FOS
	SLC41A2	MLH1	HNF4G	NRG4	MMP24	ENSGALG00000005938	GYG1	ENSGALG00000010313	CIB4
	SFRP1	EDA	ENSGALG00000035050	TUBB3	ALS2	EFCAB1	SIPA1L1	TMEM101	PNRC1
	ADRA2B	GRM4	TOR2A	PCIF1	GPX8	RASAL2	ENSGALG00000016292	PALD1	ENSGALG00000030416
	TAGLN	SMOC1	DMD	ENSGALG00000016322	CXCR7	EIF2S1	CYP11A1	PEBP4	PIK3CB
	TXN	ENSGALG00000034218	ANXA11	ENSGALG00000032405	ENSGALG00000026607	C5H14orf166	ENSGALG00000051798	ATG12	ILDR1
	GPR39	DNAJC27	FBXL2	TCF7L2	ENG	TRABD2B	SLC24A2	CAAP1	EXT1
	CENPW	FBXL4	G3BP2	PROX1	BMP5	EIF3I	ADGRA2	FADS1	GXYLT1
	FAM105A	PCNA	TERF2	CPQ	POMGNT2	UQCRFS1	ENSGALG00000054444	STK3	ENSGALG00000046843
	PARP1	PSMA7	STAU1	CASS4	TMEM38B	STMN1	PODXL	OSR1	FXN
	NTRK1	ENSGALG00000050258	ENSGALG00000003026	MRPL43	ENSGALG00000014897	RPS23	GSTO2	DCXR	ENSGALG00000010226
	SELENOM	VIM	SMU1	GRM4	PBLD	RPS27A	POP5	RIPPLY2	PCDH7
	IQGAP1	NAT	IPPK	ENSGALG00000050176	CSRP3	ENSGALG00000051404	SMIM8	MOB2	CD63
	RAC3	NFIA	MBTD1	CD151	ENSGALG00000021665	ENSGALG00000045795	LDAH	DUSP6	NR1D1
	EIF5	MRPL40	UCK1	ENSGALG00000044433	ATP8A2	CARHSP1	ENSGALG00000015249	NSUN3	ANAPC16
	DOCK1	INSIG2	MAST4	SEMA6D	WASF3	C1QBP	PIAS2	FOXRED1	HDDC2
	RASSF8	TNFRSF21	TIPARP	SIGMAR1	CACNA2D1	PARPBP	RPRM	COA7	ENSGALG00000051358
	TUBD1	OSBPL8	PTP4A1	GSTA2	ELP4	ABRA	CEP57L1	DNAJC15	C9orf78
	SRCIN1	TCF7L2	SMAD6	ARHGEF10	BAIAP2	PGK2	NBR1	TMEM177	ZNF414
	ENSGALG00000049587	CUL4A	NEDD1	ENSGALG00000006693	CDYL2	UQCRHL	RNF19B	FAS	KDELR3
	UBE2O	MED13L	PIM1	GIT1	SLC39A8	MSANTD1	RIPOR3	BAG3	AGPAT2
	PGAM1	ENSGALG00000051598	HNRNPUL1	FZR1	GJB1	LSM3	ENSGALG00000006717	STXBP3	SAAL1
	C3orf38	IGFBP2	ALG12	FGFR4	CHST10	KCNAB1	ENSGALG00000049609	GEMIN6	RBMS2
	HACE1	GPR1	ENSGALG00000043421	TSPAN3	TNFRSF1B	USMG5	ENSGALG00000050937	ZMAT5	UNC13B
	DDR1	ARSJ	ITGA9	AGO1	ENSGALG00000009355	LONRF3	PKN1	MXD4	RPS24
	ZHX2	ENSGALG00000052957	ABHD8	ENSGALG00000046049	ENSGALG00000007268	GRIA2	RHBDD1	TUB	HMGB2
	B3GALNT1	TIMM8A	SLCO3A1	TTC7B	TRIM14	TMC6	IFT57	COL1A1	LDHA
	EIF2S2	CBFA2T3	ABHD13	FOXO1	DEPDC1B	ENSGALG00000012694	SLC44A1	RHOQ	PSMD4
	SLC13A3	DUT	NUP43	UGT8	RAB11FIP2	PSMB3	ENSGALG00000051905	CHMP2B	F3
	SCIN	NR0B1	PLCB4	NOVA1	ENSGALG00000051458	ERH	MAP2K3	MID1IP1	TERT
	CD200L	CHID1	MTHFD1	WFDC2	ZAR1L	RAD23A	DNAJB2	IDE	PROCR
	DNAAF1	ROR1	PLPPR1	YPEL5	CERK	ENSGALG00000010741	TPX2	EBNA1BP2	SLC25A17
	KLHL26	CYB5R2	FOXN2	SP8	WDCP	ENTPD5	KANSL1L	EXO1	RPL7L1
	SBSPON	FANCF	SORD	ST8SIA1	NRIP1	GPR139	MRPL28	ENSGALG00000026836	SLC25A14
	IFNAR2	HINT2	USP44	GAREM2	SMAD9	RUNDC3B	DYNLL2	FAM133B	SRSF6
	PERP2	TNFAIP2	SYNCRIP	PTPN6	YLPM1	FAM160A2	ICA1	CXCL13L2	NECTIN1
	ZBTB5	TRANK1	MARK3	ENSGALG00000003696	AP1S2	THAP9	BIK	CC2D2A	ENSGALG00000048205
	ENSGALG00000000816	STAT5A	ANKRA2	ECHDC1	MICAL3	CFAP44	ENSGALG00000051159	STX8	DENND6B
	KCTD6	SPATA6	GM2A	ENSGALG00000043654	RASSF7	ENSGALG00000036916	TANGO6	BUB1	OSGIN2
	CCND1	BBS4	ALDH9A1	DRC7	ARNT2	MLNR	MYL9	CHST13	BCL2
	AKAP9	COX7C	CPNE3	SCG2	ENSGALG00000047587	NEU2	ENSGALG00000046507	NT5DC1	PMAIP1
	ZC2HC1A	KREMEN1	ABCB11	PTPRF	SIN3B	ENSGALG00000031355	LMLN	C21orf58	RPL27A
	GAN	NCALD	NOP14	LGI3	THY1	GRID1	TRIM59	AASS	ENSGALG00000029324
	CD24	CCT8	CCNI	ENSGALG00000005685	S100A13	SGCD	ANAPC16	AGTR1	TRIM25
	TNS1	ENSGALG00000047235	SFXN1	NEU2	ZBTB47	ENSGALG00000054180	OFD1	ENSGALG00000006864	THBS4
	DUSP14	ANXA11	WDR41	PGAP6	DNAL1	RPS6	NUDT15	ITPA	CDPF1
	HOXD3	ENSGALG00000048159	RNF5	DUSP26	AGPS	CD164L2	ARID3B	RGS4	DIPK1A
	FAM135A	SLC44A3	MAP1B	RASGEF1A	AKAP7	YWHAQ	CXXC4	THYN1	PLCXD3
	PANX1	CAMK2N1	MCM6	SRGAP3	BAAT	ATP5A1Z	BLOC1S6	EPHB1	REEP1
	RAB4A	SMARCA1	ENSGALG00000049966	ENSGALG00000049369	NDFIP1	IL10RB	ARGLU1	UGCG	RB1
	MREG	IGSF11	ZFYVE1	SMARCC2	FIG4	ENSGALG00000046256	PLXNC1	ENSGALG00000006009	EXOSC2
	MYO18B	AOX2	MFN1	SPART	KPNA5	ENSGALG00000052856	IDNK	SLC20A2	PTPN5
	FAM118B	ENSGALG00000015172	EIF4G3	PSMB1	ZEB1	TLR5	KIZ	EXOSC1	CCDC80
	SLC2A9	SLC30A2	IFNGR2	ETS1	ENSGALG00000016268	SV2A	MFSD13A	MPHOSPH10	GALNT12
	SEMA3C	GCNT2	PRPF4B	COL17A1	CPN1	HSD11B2	TPMT	ARL13B	DAPK2
	ENSGALG00000011450	ENSGALG00000046444	SEC14L1	TXNDC16	HELB	ENSGALG00000052739	PCMT1L	GMIP	ENSGALG00000033862
	OVCH2	SLC16A5	GPAT4	GYS1	NAPB	TFAP2E	PFKP	MOB4	CCDC126
	SYNC	ENSGALG00000046411	GART	SEMA5A	VPS13C	ENSGALG00000043026	ATP2C1	STK4	GPR160
	ENSGALG00000041238	ENSGALG00000051868	DDX52	FRMD5	EGF	NGFR	NUBP1	ENSGALG00000047567	PALB2
	LY75	FKBP6	FKBP14	GRIN3A	ENSGALG00000016157	DDX60	KDM5A	ZYX	SCAP
	SLC35C1	TMEM196	MERTK	TMED3	KCNQ5	ANKRD24	CAPZA1	PTRH2	MAFF
	SMAD7B	ENSGALG00000003203	SUGP1	GUCY1A2	WNT9A	ENSGALG00000000104	TRANK1	MED10	KIF26B
	ENSGALG00000007596	CHRDL1	TBC1D22A	ENSGALG00000006944	EGFL6	ENSGALG00000052636	TCTE3	AFDN	TAC1
	SDC2	KCNQ2	SLC39A3	CBLN1	PKDCC	ENSGALG00000026991	SUCLG1	NT5E	MRPL12
	CRB2	TMPRSS2	TMEM263	STXBP4	RGS7	PRIMA1	HAUS8	C1H21ORF91	NR2C2AP
	ATP6V0A1	ENSGALG00000004339	ERLIN1	ENSGALG00000003355	SH3RF3	ENSGALG00000007645	NCAPH	PTEN	ND4
	VSTM5	RIPK4	OGFOD1	MTRF1	LLPH	PRDM12	PPP1R13B	NACA	RPS16
	RELN	ENSGALG00000054650	INTS7	NECTIN4	ADARB1	CLIC5	UBE2S	ST3GAL1	FDFT1
	STEAP2	ENSGALG00000040995	STRIP1	CRIM1	MECOM	REN	LRRCC1	TNFRSF19	IRAK2
	CDHR2	TMEM174	TAF5L	ARMC7	ENSGALG00000049455	ENSGALG00000040415	ABCB10	CHUK	LYRM1
	PAQR8	GAL3ST1	YPEL1	ENSGALG00000051660	ENSGALG00000047352	ENSGALG00000026728	POLG2	LRAT	BF1
	SPATA20	SH2D3C	MGME1	ENSGALG00000023601	ENSGALG00000052156	ENSGALG00000041014	TP53RK	SLC16A8	EFR3B
	FBXO7	GALC	MTMR3	FNDC5	GM2A	IL7R	CFAP99	ENSGALG00000020626	MRPL17
	NCOA2	TRIM71	DEGS1	RFX6	RAB3IL1	SHOX2	FAR1	ENSGALG00000048936	MED30
	ROBO1	VSTM2L	ENSGALG00000054783	AARSD1	FGD3	ENSGALG00000048951	FAM184B	GATD3A	SLC25A16
	FKBP3	CCT2	ENSGALG00000051085	DBNDD1	KIAA1671	ENTPD7	VDR	SP1	VOPP1
	TNS3	NEURL1	UBE2H	UHRF1BP1	ARMC9	CIB4	ST6GALNAC3	RAB33A	ZFP92
	ACSS3	ENSGALG00000015435	KDM5B	RGS10	H-RAS	NOP56	CCN3	FOXF1	SMIM15
	PCOLCE2	ENSGALG00000028830	INTS2	ANKRD28	FAM21C	PLSCR1	ENSGALG00000006840	PEX11B	EIF2AK1
	EIF5A2	CDKL5	H2AZ2	LGR4	FAM118B	HOXB5	RFTN2	ENSGALG00000052072	TMEM136-1
	C11orf52	ZDHHC2	DUSP19	VWCE	TAGLN	BOC	PCDH17	ENSGALG00000034605	MYO5C
	ZC4H2	LIX1L	AGO3	FDXACB1	ALKBH2	TRIM9	MSH2	CCDC6	SLC28A3
	FRMD6	PRELP	SOBP	SLC4A8	MPHOSPH8	EDRF1	MRPL34	ASIC2	NRTN
	CREBL2	ARTN	ADCK1	CPNE8	STK38	ENSGALG00000034218	PLCB4	RAB29	TMEM240
	DCX	SUB1	RLIM	LRP6	KCNK2	BMPR1A	ENSGALG00000051022	ENSGALG00000047233	TTI1
	ETS2	OLFM3	GATSL2	SMPD3	PTPN13	TCIM	BCL2A1	TBL3	SLC35B2
	DISP1	KLHL5	DLD	ASIC1	NELFA	NPL	COL8A1	MMAB	ENSGALG00000040739
	NEK1	GRHL3	TA3	ENSGALG00000013624	RIMS3	COL14A1	GDF9	RAB7A	ENSGALG00000033647
	NTNG1	ARHGAP15	RAB33B	SLC13A3	DLGAP5	EPN3	FBXO40	HOXC6	NUCKS1
	TBCA	CFAP99	ENSGALG00000004440	SCN9A	NWD2	HSP90B1	FAM53B	RAB18	GAS2L1
	FBN3	BTBD17	NEK3	ENSGALG00000028210	PLK4	PASK	ENSGALG00000017065	PARS2	CSRNP2
	KIAA0556	TCP1	TPGS1	SLC38A10	ENSGALG00000011177	ATP5I	ENSGALG00000039344	NHLRC2	SIVA1
	ENSGALG00000004127	PLA2G4A	JMJD6	CUEDC1	GGH	CRADD	HTR2C	SORCS3	ENKUR
	CPQ	NASP	SMNDC1	YIPF1	POLQ	EIF4E3	DSP	ENSGALG00000034349	C4
	TOR1AIP2	PNKD	SPTBN1	ENSGALG00000001476	ACBD7	STX10	ENSGALG00000015810	GPR137B	CWC27
	HMCN1	FAM76A	GABARAPL1	ZFYVE27	ENSGALG00000047321	CCND1	MOSPD2	NEDD8	ND6
	SLC39A14	PARP1	VCP	SRGAP1	ENSGALG00000052375	RTN1	PHC1	RWDD4	GCNT1
	PXK	ELOVL7	E2F5	ANKRD11	ENSGALG00000031058	NUAK2	LBR	MANF	PTGS1
	WBP2	ENSGALG00000047190	IL1RAPL2	SWAP70	MYH11	HCRT	VEZT	HOXB3	APOC3
	ENSGALG00000005247	NPC1	SLC10A7	NTS	ELOVL2	KIRREL1	CECR2	ENSGALG00000049721	SETD2
	GDPD1	ATP5MC1	CHST15	SRCIN1	ENSGALG00000051361	ENSGALG00000040044	SMPD3	USPL1	PPA1
	WLS	LRP6	NFE2L1	SSX2IP	TROJANZ	CAMKMT	GPSM2	PRKD3	ENSGALG00000054297
	CARMIL2	PLXDC1	RHOT1	LAMB2	BLEC2	SPAG9	MRPL18	ENSGALG00000030552	FECH
	SHISA4	MRPL27	SEPT2L	FGB	TNKS1BP1	ZADH2	ENSGALG00000003841	ENSGALG00000045705	ENSGALG00000037441
	PPP1R16B	NDUFA5	ASB3	ENSGALG00000045199	ENSGALG00000037671	NUDT16L1	CD83	ENSGALG00000013765	JUP
	PPP1R9B.1	PLOD2	OTUD6A	WWC2	FAM8A1	DEPDC6	ENSGALG00000038550	GPBP1L1	ENSGALG00000008597
	TCEA3	AMBRA1	KLHL2	MYH7	ONECUT1	FJX1	MRPL20	TMEM45A	MRPS22
	VASN	DNAJC22	TMEM185A	ENSGALG00000047027	BMI1	ENSGALG00000039525	SCML2	AP3B1	HIGD1C
	ENSGALG00000048306	DDAH1	SUPT20H	HTR7L	GHDC	FBXL2	NKIRAS2	SCRN2	PDDC1
	ANGPTL1	HSP90AB1	RFKL	CCDC85A	HMCN1	SLC25A5	PPARA	ENSGALG00000040886	DNAAF6
	NHLRC3	ENSGALG00000015626	CCNK	BAG2	CD151	BZW1	BSPRY	TUBB	PUM3
	ALDOC	ENSGALG00000016646	HERC2	IGDCC3	ENSGALG00000010034	ENSGALG00000035244	DDX52	ENSGALG00000047664	DGKE
	HDX	PIAS3	FAM60A	THNSL2	MRM1	DDX3X	GRIN2A	ZC2HC1B	IRF7
	MDH2	SBF1	DNMT3A	MAPK11	ADAL	CDK5RAP1	DDR1	IBA57	ALKBH3
	EIF3J	SNRPD3	GLMN	GK5	SLC35F1	GPR39	ACSBG2	ELOVL6	GIP
	NPM1	SNRPD1	PROS1	SUOX	LLGL2	FABP5	TIMM22	DAAM2	ERO1B
	MAML2	SEMA7A	QRICH1	PTPRK	SOD1	APLN	PRCC	PKLR	NAF1
	ENSGALG00000007833	ST3GAL1	GDPD4	ZNF800	HINTW	ILF2	SLC52A3	LRTM2	LRRC59
	THBS2	SLIRP	EDNRA	ENSGALG00000041419	ENSGALG00000016702	FAM213A	RABIF	ENSGALG00000036191	MAOA
	CATHL3	SLC8A3	C2CD5	FAM118B	OLFML3	HNRNPU	SOX13	OXSR1	ND5
	ENSGALG00000000645	EIF2S2	CCDC127	ABCB11	RHOB	PSMA5	CLTA	SH3GLB1	CNIH1
	SLC39A8	MICOS13	CAND1	KIF13A	C3H6orf120	HPCAL4	CTNNA2	DAPL1	MT-CO1
	ENSGALG00000053878	SCGN	P2RY6	CDT1	CUEDC2	SYT14	LRRC1	GOLGA1	RBBP4
	ENSGALG00000054317	IMPDH2	SYT11	WWOX	STX12	ARHGEF3	ENSGALG00000048936	BET1	TUBGCP6
	CYSLTR1	SLC41A3	TAF5	GSE1	TANGO6	SRSF6	BBS7	CARS2	CHAC2
	TCF7L2	ENSGALG00000042810	TMC7	EPHX4	LCA5L	PSMD12	KIF14	ENSGALG00000007195	COX3
	FHOD3	FAM189A2	HEATR6	NR4A3	CARHSP1	KRT14	SERTAD4	ENSGALG00000023898	ENSGALG00000050647
	CREBRF	ENSGALG00000003355	MAD2L1BP	ENSGALG00000030384	SNX14	RPS27L	ENSGALG00000041054	DUSP16	SLC35D1
	CRIP2	ATP5PB	USP25	NME1	FIGN	F10	PLEKHA6	FARSA	EFCAB11
	BFSP2	SYBU	CBLL1	ARHGAP39	TM4SF1	GAD2	ENSGALG00000019284	PTPN12	NOL7
	ENSGALG00000030707	SKI	ENSGALG00000045606	NCKAP1	ENSGALG00000030863	VWC2	RARB	LYRM9	ENSGALG00000052983
	TLN1	CEP120	RBM12	COL14A1	DQX1	ENSGALG00000046691	EIF2B3	ENSGALG00000049272	GIMAP1-GIMAP5
	IGDCC3	MRAS	DNM1L	CRIP2	WNT7B	CYB561	ENSGALG00000048771	UBE2G2	PPL
	THNSL2	HOXC4	BCLAF3	FAR2	ENSGALG00000003013	FAM171A1	SGK2	LARP1B	ENSGALG00000007564
	METTL24	CRB2	MCUR1	KBP	ENSGALG00000050687	FYCO1	ENSGALG00000045232	UBE2E2	EGLN3
	KRAS	GPD1L	BLZF1	RADX	SH3BP4	UAP1	PEX11A	ATG4A	KAT2B
	ARHGEF17	CXCL12	ACOX1	LIFR	RPRM	HOOK1	ANKRD61	ATP2A3	PRKD1
	ACYP2	ZBTB7C	ARL5B	NID1	ENSGALG00000041238	NSA2	SCG3	GALM	TMEM167A
	MAP6	PLLP	PCBP2	TMEM164	PCYOX1L	BMI1	DENND2A	ENSGALG00000051063	HEXD
	TCIRG1	ENSGALG00000003684	RFC3	CHST11	ZNF618	RPL36	SLC16A3	TBC1D8	ARHGAP22
	DPEP1	ENSGALG00000027170	NEK2	HERC2	GTSE1	PKLR	CALD1	TIMM17B	ING5
	AAMDC	PLCL1	SHISA2	ENSGALG00000040869	ST7L	COBLL1	ENSGALG00000047717	ENSGALG00000051398	ENSGALG00000009149
	ENSGALG00000047461	ETNK2	PHLDA2	PHACTR3	UBE3C	TRMT44	CKAP2	ANO1	RTN4
	PLA2G2A	MYO1F	KPNA4	RO60	EPS8	UQCRQ	RASIP1	C3orf14	CHTF8
	CSF1	MPP4	ACSS2	ACE	BRINP2	HNRNPH2	ENSGALG00000047323	RSL1D1	ENSGALG00000048776
	COX7C	ST8SIA3Z	TMLHE	CDH15	HIPK1	PTPRF	LRRC8B	ENSGALG00000048280	KIF1A
	NDP	IKBKE	AQP1	ST6GALNAC4	EPC2	RHOB	ADRA2C	GOT2	AHSA1
	ENSGALG00000038064	ENSGALG00000015224	NAA35	TRANK1	GTPBP8	ZC3H15	ERCC6L	PSMG1	NKAIN4
	PIP5K1C	GRM3	SDF4	ENSGALG00000010170	CCNC	SLIRP	ZNF516	BIVM	ENSGALG00000008054
	P3H4	SLC24A2	YAF2	PLXNA1	RO60	MAP3K14	ENSGALG00000047924	PCGF1	TMEM208
	CUEDC1	ENSGALG00000000544	PGP	CTNS	SELENOF	MRPL27	PPM1B	CCT4	NUDT21
	PICK1	TNFRSF11A	CERK	FAM20C	GCNT7	KLHL25	RILPL2	PDP1	HNRNPDL
	CPZ	RAPSN	DEK	F2	DNAJC1	EIF1	POLR3H	NAXD	ENSGALG00000041512
	GAS7	FRYL	DEPDC1	NEXMIF	ACKR4	SNRPD1	PRKDC	ENSGALG00000052797	HAGHL
	IMPDH2	ENSGALG00000013512	MB21D2	GPAT2	CYP2U1	HNRNPH3	ENSGALG00000048698	MRPL44	NDUFAF1
	C11H16ORF87	ENSGALG00000050647	PDE3B	C12orf29	ENSGALG00000045093	KCNMA1	TADA1	RB1CC1	OTUD4
	CDK19	ENSGALG00000052328	AHCY	ST8SIA4	MTAP	PDIA3	SMPDL3B	POU4F3	POPDC2
	GRK7	RPRM	IPP	C3	MNT	PLEKHB1	SEC61A2	ENSGALG00000052770	F2RL2
	PFN4	SLC30A1	NCKAP5	HINTW	ARHGEF10L	SORCS1	MRPL14	PPP1R26	MEGF11
	RABL3	ENSGALG00000049176	UBE2E1	GPRC5B	MDH2	ROBO1	FSCN1	ENSGALG00000052879	ADAMTS15
	EEF2KMT	CCDC85C	SPATA17	BLOC1S4	ENSGALG00000013001	IFNGR2	KCNK5	ATXN3L	KDF1
	ZNRF3	MAP2K3	INTS12	CAND2	PAQR7	PSMA2	MIGA1	SMUG1	ENSGALG00000033386
	MYLK3	ZCCHC2	SLC16A3	SPSB1	NAGLU	YWHAE	PIGL	Pou5f3	SP6
	PDS5B	MCTS1	COCH	CNTN2	IRF2BPL	SOX18	VASN	STIL	ENSGALG00000011450
	EDEM1	ANTXR2	THBS4	ENSGALG00000045096	DUSP26	USP43	TRIM45	ENSGALG00000029035	TPPP
	NR1H4	ENSGALG00000036935	APP	TMSB15B	RASGRF2	SMPD3	ENSGALG00000050752	VEZF1	ENSGALG00000050656
	LPAR2	HSP90AA1	STRADA	PTPRU	EFHC2	RPL26L1	PIGA	SLC7A3	GMNN
	VCL	VGLL4	ASAH1	SPP1	ANO3	FBXW8	NEK3	PCGF3	ITPKA
	MFSD4A	PELI2	BAG3	ABCA3	CYBA	CCT5	MRPL17	PGM2	PPARD
	RASSF1	EIF1	TSSC4	PLEKHF2	BPHL	CCT8	ENSGALG00000054496	YKT6	PPIE
	PSMA3	SEMA3F	OXR1	RETREG1	EDNRA	CRAT	MYH15	ENC1	DNAJC17
	IER3IP1	ZFHX4	LARS1	ITGA2	AP1G1	CLN6	DPYSL5	BICDL1	FAM174A
	ENSGALG00000027219	GCSH	RRM2	CDH13	PNPLA2	ENSGALG00000011528	SP9	BARX2	VPS25
	LTBP1	PTCH1	MYO19	KCNT2	CNGA3	GNAZ	COCH	ERCC6L	NIFK
	PLK2	DENND2C	BNIP3L	ZC3H12C	PCDHAC1	NREP	CHMP5	ENSGALG00000051148	HMGCL
	SNX29	LSM3	ABHD17B	TMCC3	ENSGALG00000052168	ENSGALG00000030808	MPC2	GUCY1A1	RASA3
	NPC2	SEMA3B	YTHDF2	FAM120B	ENSGALG00000048138	TRIM59	PALM2AKAP2	ENSGALG00000019976	NTM
	LPIN2	EIF2S3	GGNBP2	PLEKHA2	FGD5	PPY	SNAPC1	ATXN10	ENSGALG00000055090
	TAL1	NT5E	SPEN	OTX2	C5H15orf41	ABHD6	TRMT5	ERGIC1	GNAI2
	PDPR	ENSGALG00000045795	COG6	RPP25	ENSGALG00000046776	RSPH1	ENSGALG00000031058	XKR8	CCND3
	MSX1	SLC25A3	IFT122	ENSGALG00000043190	CAPSL	NUDT3	PEX1	PLCG1	PIM1
	PDZD2	POGLUT3	PUM1	ZNF385A	MAP3K9	STXBP5	MTHFR	CD99	FBXW8
	UQCR10	USP53	RAB14	ENSGALG00000048671	PCIF1	RPL18A	TPM4	OSBPL9	ARMC6
	ENSGALG00000043765	YIPF6	NCAPH	PROKR1	ENSGALG00000049838	IMPDH2	SNX11	PCDH1	FGF20
	ACTA1	CLDN3	XPO7	PGM5	PENK	FGD6	KCNJ2	PRKAG2	TIMM44
	MIER1	DAD1	ALG8	ENSGALG00000004946	AFF1	HNRNPA3	ENSGALG00000040663	CS	VSTM5
	GRM4	NHP2	ARID4A	CD40	DCX	EIF3H	HTR7	HIST1H111R	TOMM40L
	KIAA0895	SUMO3	USP36	B3GALT1	ENSGALG00000040263	CYFIP2	CD200L	SMG1	ENSGALG00000015263
	IRX2	ENSGALG00000030382	MSMO1	TENT5D	MGAT2	SOX2	ENSGALG00000028262	RARS2	ARL1
	ELOVL2	ENSGALG00000051635	TMEM259	BAG5	B3GNTL1	ENSGALG00000023787	C1H12ORF73	ARL1	ACOT11
	NEBL.1	NUDT16L1	DNAJC10	ABCA5	TBK1	ENSGALG00000033925	PIP5K1B	LMO2	KCTD14
	ENSGALG00000054948	UBXN6	RPA1	HERPUD1	CD44	ENSGALG00000010635	CLP1	LGR4	ZNF654
	CARF	URM1	MAFF	CAP2	CACNB3	FAM155B	NAV2	AMN	IKBIP
	THSD7B	SMARCA5	THOP1	CDON	ENSGALG00000023601	SLC17A5	UBL7	NDUFAF8	SLC5A6
	PURA	ENSGALG00000001003	EPHA7	TNFRSF1B	NFATC1	BZW2	KIF4B	KDM7A	STARD3
	ENSGALG00000030652	ELL2	STK40	LHFPL6	SPTLC3	WBP2	MLXIP	ZC3H10	NOC2L
	PLEKHH1	AIF1L	HMG20A	PENK	CSMD1	SUMO3	ENSGALG00000032405	PTGES3L	SIN3A
	EME2	KPNA5	GK5	WDR86	VPS9D1	HSP90AB1	PTCH1	MTF2	TYW3
	GSG1L	DIP2B	ATP6AP2	DOCK11	USP35	GIT2	MED8	CCND3	PCYOX1L
	SCAF8	COX5A	KCTD1	CELSR2	ANKDD1B	NDUFS4	ENSGALG00000054032	CSNK1E	LHFPL2
	ENSGALG00000006840	LSM5	TMEM186	JAM3	CH25H	PSMB2	BPNT2	GTF2E2	SEPT5
	VRTN	MRTO4	ENSGALG00000038672	TBK1	TM4SF19	SELENOW	HYLS1	CLC2DL3	TOMM70
	CCDC103	HSPE1	IST1	CSRP3	CAV1	RCC1	TUBA3E	CMPK2	WDR75
	SENP6	HNRNPAB	MARCHF6	ERRFI1	ALS2CL	PRPH	CACNG5	MSANTD4	VPS18
	ENSGALG00000007841	ANKS6	PITRM1	NELFA	RFXAP	RPS25	HOXB4	ENSGALG00000002046	OTUD7A
	ITGA4	BEND6	REV1	FAM53A	ANKRD13D	OSCP1	NAV3	ENSGALG00000050045	RFNG
	SUMO3	GALNT2	RGS7BP	AP1S2	CAPN11	G6PC2	CENPP	ENSGALG00000049810	ETFA
	CFAP97	BMPR1A	INO80	ZFP64	ZBTB8OS	TMEM200B	ENSGALG00000035453	TC2N	ENSGALG00000028183
	PAF1	PSMB2	GLT1D1	ENSGALG00000047591	FLNB	SLC44A5	SWT1	ATP10B	IRF5
	FOXP2	ADAMTS3	NDE1	ENKUR	TMEM130	MAP3K4	RPTOR	LOXHD1	DTX1
	OAF	PIGBOS1	PLK3	TYW5	PTS	RPL15	ITCH	ENSGALG00000054212	SERPINF2
	ATF7IP	HIC1	BAG5	FBXO7	CDH20	MAP3K1	ESCO1	ETV4	SHOC1
	CD47	RYBP	RUVBL1	USP25	TMEM80	RBM43	NECTIN4	NDUFS3	ENSGALG00000030350
	ENSGALG00000033558	HSPA8	TMOD3	INHBC	GPC3	RAB43	LRRC40	DOLPP1	ENSGALG00000049395
	AIMP1	CDKL2	MIDN	CBFA2T3	RIC8A	CTRL	HMGN1	CD34	ENSGALG00000054339
	PKP4	UQCRHL	PAPD7	BTG1	MPPED1	ENSGALG00000055019	PPP1R9A	HIC2	ENSGALG00000045021
	ENSGALG00000044224	ITGB1BP3	CREB3	DNER	KDSR	MANEAL	AFF3	STAT1	TTC9
	PIK3R4	LSM6	SSH2	PACRG	LRIF1	CDCP2	SLC44A2	PPID	IRF4
	CTDSPL	U2AF1	HIPK3	MSRB1	AKR1E2	OPN5	CBX4	ENSGALG00000005790	ISM1
	TBX2	CXCR7	ENSGALG00000028530	ENSGALG00000003464	BPIFB2	ENSGALG00000050564	FAXDC2	PID1	PLAA
	TIGD5	SNRPE	FAM105A	SLC15A4	ENSGALG00000032052	ENSGALG00000049069	ADAT1	SYNCRIP	MYO1A
	BORA	TJP2	NANS	KIAA0100	ZCCHC24	ABCA4	CDKN2AIP	ECE1	TMEM141
	SEPTIN8	NTN3	YTHDF3	FRY	GUCY1A2	ENSGALG00000054240	RMDN3	CBFB	REL
	MYL9	PFDN5	EFHD1	CAPN11	TTPAL	DRD1	TRAPPC13	FBXO21	CEP112
	UQCR11	GBE	NMT2	IPO5	ENSGALG00000049862	TNFSF15	VTI1B	GYG2	UCHL5
	NRCAM	ATXN7L1	ROCK1	ENSGALG00000033452	ENSGALG00000040101	ENSGALG00000055078	ENSGALG00000043736	FBN3	YWHAG
	OXLD1	MXI1	TMEM164	NEK6	DNAJC6	BCL2A1	HAGH	EPB41L1	GTF3A
	SDR42E1	ENSGALG00000053594	UBE3A	ENSGALG00000052336	TRAF5	SRD5A1	EPHX4	ZNF385B	SNX8
	ENSGALG00000013212	DISC1	NME5	PLAGL1	GRIP1	CILP	CDK19	MNAT1	RPL39L
	DIO2	TMEM255B	EML1	ENSGALG00000051635	ESCO1	VIPR2	TMEM132B	LEFTY1	NSUN3
	GJC3	PIGV	WDR1	SMAD1	BMS1	METTL11B	ABCA3	MAT2B	RPL26L1
	XYLT1	GRIN3A	COX5B	TVP23A	FAM213A	ENSGALG00000017065	MADD	LONRF2	CEP57
	SMARCA5	SET	POLR3B	PLXNA4	DCUN1D2	ESYT3	ENSGALG00000043903	NUP153	ENSGALG00000046743
	AP4S1	HAS3	ENSGALG00000016677	TTYH2	DLGAP4	SLC9A2	TMA16	FDX1	PSKH1
	BROX	ENSGALG00000005421	ADSS	SUN2	JAG2	PPARGC1A	PEA15	ADAMTS17	HSPH1
	GORASP1	NPAS3	YWHAG	PAG1	ENSGALG00000047009	ENSGALG00000034054	EPN3	THAP7	EIF1B
	LRATD1	GABRG3	HIRA	GRK5	PLEKHB1	NOX1	NFIA	MAP2	PDCD6
	CMTM3	BVES	UHMK1	ACAP3	TXNRD2	ROM1	PRADC1	TRAK1	CAP1
	ENSGALG00000013512	HDC	UBXN2B	ARID3C	DNAJC28	ENSGALG00000005964	IFNAR2	GLP1R	ST3GAL2
	PEBP1	ENSGALG00000016908	DCUN1D1	SYCE3	BBS4	EDN3	ZBTB49	PCDH8	ENSGALG00000054044
	ENSGALG00000051383	CPEB4	THNSL1	NCS1	MYO1D	ENSGALG00000046766	CCDC88C	DUSP28	SRPK1
	TRIM45	FRRS1L	PIGS	ENSGALG00000016471	CPEB3	TMEM140	DPH6	PDCD2L	ENSGALG00000001791
	TMEM106C	CABP4	RAB11B	BMI1	ENSGALG00000044985	GALNTL6	RPAIN	ENSGALG00000030179	NIT2
	ERMARD	GPR149	AGFG1	RGN	LPIN1	KCTD21	WDR25	HPS3	MRPL24
	TRIM9	ENSGALG00000024379	CRADD	EPHB6	LAMP2	ENSGALG00000045873	JUN	CAMLG	KIF13B
	ENSGALG00000039023	F7	GATAD2A	TRIM37	DTNBP1	ENSGALG00000000629	IFT52	TMEM132A	PTPN3
	RAN	GPR75	ATAD5	LRRC3B	WNT11B	ANGPTL4	ENSGALG00000040709	TSPAN1	KIF5C
	ENSGALG00000007381	SAP18	CACNG5	MLH1	PRMT3	UBOX5	ENSGALG00000048686	MSANTD3	COPS5
	LRIG2	STX3	C15H12orf49	HOXC4	PCYT1B	CALM2	ENSGALG00000011450	BRCA1	APP
	NME4	TCF12	TRDMT1	XPC	CELSR2	PTPRN2	THSD1	HNRNPM	EIF2AK3
	MEF2B	SEMA3G	ELP1	AXL	COX7C	RAB1B	ENSGALG00000047580	WDR81	CCDC88A
	MPPED1	TUBA1B	SHQ1	ENTPD2	KIF18B	RTTN	ENSGALG00000016217	EMC6	PER3
	ACP1	FAM13A	ACSF2	NAV2	NFKBIZ	BCAR1	GPR180	SCX	ELAPOR1
	DRAXIN	OSBPL11	RANGAP1	ENSGALG00000026607	SRCIN1	NASP	TRAPPC11	SLC35B1	CYP3A4
	ENSGALG00000021174	HECTD2	NUSAP1	TMEM26	ENSGALG00000044433	ACTR6	ZFHX3	ARHGAP42	TMC3
	GUF1	SRXN1	USP38	ADAT1	RGS3	ENSGALG00000052511	DNLZ	MEX3A	INHBB
	NACC2	RIMBP2	YPEL2	NRG1	ENSGALG00000038783	SRSF2	SMC2	ENSGALG00000045228	ENSGALG00000054244
	ENSGALG00000044404	CALD1	TRAPPC11	ENSGALG00000054915	CPT2	ENSGALG00000013212	EXD1	RBFOX2	ENSGALG00000041463
	BLB2	TGFB1	EIF3L	MATN2	ARHGEF39	RPL31	ENSGALG00000001972	EIF4E	ALG14
	CERS1	ENSGALG00000038672	CWC27	CHD1L	RYK	NEURL1	EPC2	GLRX2	DDX5
	PSKH1	FKBP1A	NIF3L1	ENSGALG00000005938	NUDT14	RPS21	AARSD1	GRIK2	ENSGALG00000001028
	ENSGALG00000010854	ADCYAP1R1	ENSGALG00000000996	ENSGALG00000045795	CAMSAP1	GGNBP2	DGKH	ELOF1	HOXC10
	PGR	CCDC91	MTMR10	FBXO16	TMEM192	SULF2	CTNNA1	MED6	HSP90B1
	UNC5D	SHFM1	CRMP1	DGAT2	RAD51D	ECRG4	HOMER1	UCHL3	ETV5
	SLC27A3	SRSF3	BLCAP	ARL16	DTX2	ANKRD13D	NAPEPLD	SPRED1	ENSGALG00000005204
	RRS1	AP5S1	MIPEP	GLA	SETD1A	S100A13	ENSGALG00000045534	TMEM251	PFN4
	GPC3	UACA	ENSGALG00000029238	LRFN1	BMF	TOX2	SLC25A14	ENSGALG00000054412	MAPK8IP1
	PACS2	PSMD12	RUFY1	SIPA1L2	APLN	PPP1R3C	PHTF2	GRPEL1	SV2B
	DEGS1	MRPS21	EXOC8	INVS	GALNS	CADPS2	NHLRC3	PTTG2	NDUFS6
	SEMA3E	MAP3K6	PPP1R2	FOXL3	KATNBL1	ACE	HHLA2	RAP2C	RXFP1
	POGZ	PSMB3	ABCE1	NUMB	PPP1R21	DCTN4	YES1	CCDC43	ENSGALG00000011889
	STIM1	PCASP2	MCM5	FAM20A	SH3GL2	HDAC2	USP53	BCL7B	TAF4B
	ENSGALG00000048258	MRPL51	RAMP3	PTPN21	RBBP7	SAP18	ENSGALG00000014258	RNF216	H3F3B
	ENSGALG00000015240	DTX4	R3HDM1	ENSGALG00000007193	MTUS1	SPCS3	PINK1	PYM1	HTRA2
	ENSGALG00000026728	ENSGALG00000038652	FBXW11	ZNF827	CRIP1	MROH1	ENSGALG00000030718	NUFIP1	ENSGALG00000042023
	TCFL5	POLR2K	CEP76	NIP7	ENSGALG00000047904	BRD7	GRK3	DUS1L	RPS6KA1
	ENSGALG00000052067	TNFRSF10B	DDX47	PIGA	ENSGALG00000004881	RPS7	GEMIN6	ASCC1	POLR2H
	GP9	AGBL1	ENSGALG00000029896	SHROOM3	CCDC127	MGMT	ENSGALG00000040923	NAP1L1	ENSGALG00000033569
	ENSGALG00000051375	TBC1D16	RNF34	DIPK1C	ARHGEF10	DNAJB13	ENSGALG00000004144	PARD3B	TBC1D9B
	ASPN	NPHP4	G2E3	SGCB	RNASEL	HYPK	KPNA2	ENSGALG00000009809	SLC35F2
	ENSGALG00000053510	USMG5	YPEL5	SNX13	ZNF703	DNAJC8	ISOC1	PHF14	CACNA1E
	NPBWR1	CD38	IL18	SH2D3C	MAP3K21	NTS	ENSGALG00000009298	BTBD7	IAH1
	NGF	ENSGALG00000006092	ARFIP1	ENSGALG00000054650	SGCB	ZC3H7B	THNSL2	SNX4	SIRT7
	KRTCAP3	ARHGAP18	LRRFIP2	ENSGALG00000046030	TCTN2	PKNOX2	SLC1A6	NFYA	AACS
	SULT1B	NDFIP2	CTNNAL1	KCNQ2	VPS11	IFT20	KCNG1	VILL	EXOSC8
	GPR183	NDFIP1	TMEM150C	SULT6B1	ENSGALG00000046649	PSMA7	TAGAP	UBTD2	NUDCD3
	ENSGALG00000000808	CERCAM	RBL2	CFAP57	LONP2	PXYLP1	STEAP3	RNPEP	CDK7
	TFAP2E	CPNE2	DCAF7	RAPGEF5	SLC1A2	TSPO	IL31RA	KAT6B	LSM1
	ENSGALG00000049499	DENND3	RRM1	ENSGALG00000048227	NEO1	ENSGALG00000051459	GABRD	IGSF3	RFC4
	ATP6V1G3	SNRPGP15	LIPA	GAL3ST1	LRRC4C	FBXO34	IL12RB2	ASB16	CDT1
	PRIMA1	LPAR4	FANCG	PHF19	CFAP126	ENSGALG00000039023	NKX2-6	TPR	FAM104A
	ENSGALG00000051776	NOP58	VPS35L	TMEM196	CPXM1	TDRD7	SLC25A40	DNAJC5	SLC12A2
	NGFR	BTF3L4	SACM1L	NLGN4Y	FGFR1	MCOLN2	ENSGALG00000054784	ERC1	ENSGALG00000052452
	GGT5	YWHAB	CSTF1	PIK3C2B	ENSGALG00000023953	HNF1B	WSCD2	SPAST	DCUN1D2
	ENSGALG00000047376	ALYREF	CDK8	PIGN	CACNG5	PCDH15	LRRC59	ENPP3	AFAP1L2
	OSTN	HOXA2	TMEM50B	NBEAL1	ENSGALG00000047461	CNBP	DCTN3	WNT16	ENSGALG00000026460
	AOAH	ENSGALG00000035994	FAM114A2	FKBP4	ABCD2	RPL27	MAP4K3	QPRT	IQGAP2
	KCTD4	ENSGALG00000052994	ASNS	ABHD11	CREM	ENSGALG00000004509	ZMYND8	WBP1	PROK1
	GATA6	MAP6	HSF2BP	MPP1	DNAAF1	EIF4G2	LATS1	ENSGALG00000015468	CHCHD2P9
	TRPM6	ENSGALG00000049774	CSTF3	EPHB1	TMEM200B	TTI1	PARD3B	EDARADD	RPL14
	ENSGALG00000050603	CCT7	ETFDH	DNAH5	ADAMTS7	UGT8	NMB	CNOT1	ENSGALG00000030526
	ENSGALG00000008784	NCL	SPAG9	CACNA2D1	ENSGALG00000012121	C5H11orf58	PEX12	C2CD2	SFT2D1
	PHYHIP	FBP1	ENSGALG00000004816	RNF5	CASS4	LDAH	IGF2	ZFAND2A	KHDRBS3
	LEPR	ENY2	NPEPL1	ACADL	LGR4	GLRX3	NARS2	GEMIN5	CDC16
	HOXB2	EIF3J	USP14	ENSGALG00000001304	FHL3	RPL5	DENND6B	TGIF2	ARL6IP5
	CCT7	MTM1	PLA2G7	ENSGALG00000050047	SEPSECS	RPS10	HESX1	SHISA5	PSMD3
	EIF1	USP6NL	PLOD2	CRISPLD2	GIPC2	DIPK1B	LIMS1	EIF6	PTCHD1
	BSPRY	SUMO1	SPIN1W	ANKRD6	CUX2	MED12	EML4	ERICH1	SLC30A6
	ENSGALG00000050720	QSOX2	IFITM10	GRB14	DPH6	SYPL2	PCNX4	PCNX1	CERS6
	SLC35F5	SLC4A2	ERCC8	ENSGALG00000034939	NKIRAS1	DPEP1	ENSGALG00000025811	RPA3	ENSGALG00000045608
	TEX264	CRIP1	CREBBP	ENSGALG00000012121	L2HGDH	ENSGALG00000031058	SPOCK3	IL6R	RGS9
	ENSGALG00000035447	SLC43A3	LIAS	DNAJC1	ENSGALG00000054364	ARRDC2	DAG1	LTBP2	RPL13
	SEMA3F	PRSS12	BARD1	GNB4	EFNA2	GSTA4	ITSN2	ENSGALG00000010218	SNRNP48
	TLCD1	SAG	TMED2	SMARCAD1	ID3	RPL30	ENSGALG00000007833	FOXM1	ETV1
	RUSC1	PLS1	ZRANB2	ENSGALG00000048461	GALK2	YBX1	SLC25A22	SLC2A1	MLLT1
	MCTS1	MRC2	PRKCZ	MAMLD1	RELL1	ENSGALG00000050752	ENSGALG00000052918	MIPOL1	AMIGO2
	HINTW	LARGE2	LEPROT	GDPD1	COA8	FRMD5	ENSGALG00000051085	DYM	TMEM136
	NKD1	POLK	CLK1	LAMP1	RFX4	GRIK3	ACOT7	PPEF1	RFC5
	SOD1	ANO6	COL4A1	GALNT2	BFAR	IGF2BP3	CCDC93	ELOVL5	ST8SIA3Z
	SLC9A3R1	ENSGALG00000052673	LMNB1	WASF3	CSRNP2	PKIA	PARK7	MRPL15	ENSGALG00000054250
	PAK4	JCHAIN	MITD1	RASL10A	RBM11	LRRC8B	NME1	GIMAP1-GIMAP5	ENSGALG00000027056
	ENSGALG00000041054	CFAP77	FBXO9	MDH2	MST1R	RBX1	THSD4	ENSGALG00000014719	ENSGALG00000043929
	RGS14	GLRB	NKRF	ENSGALG00000048286	CFAP161	GAREM2	DIPK1B	CTNNBIP1	ABCF3
	ENSGALG00000013281	KLHL32	APOD	ENSGALG00000013505	TENT5D	P2RX6	ENSGALG00000029360	SYT17	TARS
	NUAK2	OVCH2	SLC44A3	ENSGALG00000047813	CACNG1	ENSGALG00000051660	C7H2ORF69	PITX1	ZNF346
	BMPR1B	ENSGALG00000050158	ERRFI1	TMEM37	ABHD3	SEMA5B	IL17RD	PRUNE2	TPT1
	SSB	ENSGALG00000053578	SKA3	CRABP-I	ENSGALG00000048822	ITM2C	LGR5	RFXANK	SYTL4
	DYNC2H1	ENSGALG00000040709	DACH2	HIPK2	ARHGAP44	CACNB1	E2F8	PRRC2B	BTBD8
	KCTD1	MOB3C	ENSGALG00000054173	LZTFL1	SPARCL1	ASAP3	GRAMD4	GSE1	GOT2
	HNRNPAB	ENSGALG00000052251	ATG10	ENSGALG00000053332	TRPV1	PTAR1	SNAP47	POLR3K	GDI1
	DNAJC12	NKX2-8	NDUFS1	WDR31	FMNL3	RUNX1T1	ENSGALG00000015684	ENSGALG00000052453	TWF1
	TMEM26	PATL2	RFT1	ENSGALG00000040263	ANKRD42	SUMO2	SPTBN1	LARGE1	BEND5
	TCEANC2	CUBN	YWHAH	DOCK9	FRMD4A	MRPL40	DPYSL3	CST7	ENSGALG00000054931
	ADAP2	SLC22A15	ENSGALG00000041422	MRM1	PHC1	RASSF9	BUB1B	ENSGALG00000037314	ENSGALG00000053742
	APH1A	KDF1	SKI	DLX2	SMAD5	PFDN5	RMDN1	NSMCE1	STAB2
	RHPN1	HEY1	COG7	DIPK2A	SLC39A14	ENSGALG00000010433	BIRC5	KBTBD11	ENSGALG00000053631
	HYPK	BZW2	PCDHGC3	TSPAN15	ASPM	SNTB1	TMEM17	ENSGALG00000053886	ENSGALG00000049232
	C4orf48	AS3MT	JMJD1C	TBC1D2B	TRPC3	CDH9	PPDPF	ENSGALG00000055092	ATG9B
	PCNA	ATF4	SERINC1	DACH2	TNFRSF21	MRPL43	SATB1	INTS13	TMEM86A
	PFN2	B3GNTL1	SORBS2	GABRA5	CNKSR2	HIST1H46	ENSGALG00000040371	KDELR3	FGF2
	DNAJB14	ENTPD2	TTLL12	ACBD7	MTRF1L	SCNN1B	KIAA0319	PLOD1	ADARB2
	AK1	SYT12	KCNAB1	RBPJ	TAPT1	HGS	MGAT3	ENSGALG00000052481	SIGIRR
	ATP5G3	GCK	ENSGALG00000017139	MAP2K6	C1orf174	SYT12	TIMP2	ACLY	ENSGALG00000050257
	ICMT	AHI1	GTDC1	PDCD4	LACTB	SLC39A14	IFT172	HARS	KCTD21
	TF	HYPK	RPIA	ATF4	CUEDC1	GALNT9	C3orf33	SEC16A	CSGALNACT1
	VPS39	LGI1	GTSE1	WRN	CLDN20	HMGB3	SPARC	ENSGALG00000041226	ENSGALG00000039071
	DTX4	RASD1	ANAPC7	ENSGALG00000049348	SLC9A6	RPL6	NUDT6	ENSGALG00000003805	ENSGALG00000045873
	ENY2	FLI1	F3	SLC2A14	TNFAIP8L3	EIF3G	FBXO42	VRK2	TTLL2
	KRT14	CEP41	PYCR1	EPB41L5	ENSGALG00000035945	TP53I11	HAUS6	HSPB11	PID1
	UAP1	YWHAZ	RCAN1	PMEPA1	ENSGALG00000054943	AK1	DDX17	ENSGALG00000052652	BANF1
	TPCN1	SNCB	GALE	STRA6	DAGLA	SEC22C	GEMIN2	MAP7D3	FARSA
	DOCK9	TIPARP	JARID2	PUM2	LIN7A	EEF1D	TSC22D1	JDP2	WWTR1
	VWC2	PRTFDC1	ENSGALG00000051209	SCAF8	PPP6R2	RPL8	ATP2B4	ENSGALG00000051534	ELOVL4
	DAZL	ADGRD2	YIPF5	TGFBI	TOX3	DAD1	AIFM1	CLTB	SREBF1
	REEP4	FSTL1	GSK3B	LIPT2	CCDC93	NAV2	TRPC6	ENAH	TRUB1
	WFIKKN1	EFCAB2	NSDHL	MECP2	CHRNA7	PTPRD	TP53BP1	HSPD1	UBASH3B
	ENSGALG00000044985	ZBTB43	FAM122A	ENSGALG00000050069	SULT1B1	YWHAZ	CFL2	VAT1	NUP62
	ENSGALG00000046691	GABRA3	AP2A2	FLVCR1	ARFGEF1	RPS24	CSRP2	SAP30	DNAJC30
	SOX18	ENSGALG00000042748	ZNF385C	NAPEPLD	KIF18A	DCLK1	WDR75	PTTG1IP	PAX9
	AFF2	ENSGALG00000047610	TTYH2	ENSGALG00000053335	USP54	GPX4	HIBCH	MRPS6	RCL1
	PPP1R1C	SDK2	WDR37	PPP1R9B	LHFPL5	EN2	DUSP8	ENSGALG00000000295	CEP85
	EIF2S1	FRMD4B	SPINK5	LLGL1	UBALD2	ENSGALG00000005762	LEAP2	ARPC5L	TLX3
	ACSL1	TWIST1	MCMBP	GMPR2	ENSGALG00000003345	MFSD6	GALNT13	PANK3	ELAVL4
	CCDC191	ALKBH2	ANKRD49	ENSGALG00000005180	SLC6A11	ENSGALG00000012317	ENSGALG00000054329	TRIP12	RPL37A
	NME1	MDH2	ARHGAP18	ENSGALG00000052586	IQCC	PPP1R9A	ENSGALG00000027620	ADCYAP1	RNF216
	C8B	UBE2D2	ENSGALG00000052354	ENSGALG00000052957	CAMK2B	TSPAN10	ENSGALG00000039221	TEX30	ACTG2
	KLHL25	FAM20C	TMPO	TMEM248	ARID5B	SORCS2	AHSA2	ENSGALG00000041858	PRKRIP1
	NOTCH2	SIN3B	BRPF3	AGXT2	ALKBH8	SLC7A1	ATP6V1A	CALCR	ENSGALG00000041973
	ENSGALG00000002099	NDUFS4	WDR59	KDM4C	SLC30A4	ENSGALG00000007525	ENSGALG00000046731	WDR70	AGPAT3
	USP6NL	HMCN1	P2RX4	FBXL14	GLB1L	ENSGALG00000003428	SOX8	ENSGALG00000004489	CTSH
	ENSGALG00000012194	SYNDIG1	SLC35B2	ENSGALG00000039116	DNMT3A	ENSGALG00000051266	FOLH1	RBMS2	MKRN2
	SLC41A3	RIN2	CSE1L	GAS2L3	SLX4IP	CLSTN3	LONRF3	S100A11	TNPO3
	POLR2I	SEMA6B	ARHGEF39	ENSGALG00000045602	CR1L	FOXL3	C9orf78	GLDC	PTBP1
	SWAP70	RETREG1	PPP4R2	RPS27L	EVC2	EEF1B2	NKX2-2	ENSGALG00000037156	TCEA1
	ANTXRL	SLC6A11	ARHGAP19	ADAR	ENSGALG00000054496	CHCHD1	ENSGALG00000047532	RAB6A	DTL
	MSH4	LDLRAD3	ENSGALG00000047813	PAK4	PAXBP1	QSOX1	CDKL2	TMEM9	DUSP16
	LRSAM1	ENSGALG00000013001	ENSGALG00000027334	ENSGALG00000009622	CTR9	LSM8	CDH10	MARCH5	ENSGALG00000051325
	CYBA	ENSGALG00000006958	RCC1L	ENSGALG00000020775	ENSGALG00000047591	ATP5B	RAB19	FREM1	ZMYND12
	SSBP1	OXR1	GDAP2	TRMT5	ENSGALG00000006048	MAP3K9	ENSGALG00000004799	DCTD	UNC13D
	WDR34	ATP5J2	MGST3	HS6ST2	GRK3	C14orf2	ENSGALG00000043381	SDF2	EIF4G2
	TOR4A	RASL12	ENSGALG00000001476	ENSGALG00000005649	ENSGALG00000042491	ADGRA3	CHAMP1	SF3B6	ADNP2
	ENSGALG00000051041	CPZ	INTS6	PIGM	DGCR2	ENSGALG00000050153	WBP1L	ENSGALG00000002350	COX20
	ASCL3	ENSGALG00000051459	KCNB2	GRM3	ENSGALG00000034918	SVIP	ARF1	CDK17	ENSGALG00000050153
	TIPARP	BMF	SLC17A5	ENSGALG00000051798	REXO4	RPS16	DTD2	TPD52	TFRC
	GYS1	MRPL43	CIAPIN1	RAPSN	ETAA1	GALT	FAM53A	ACO2	ENSGALG00000049780
	CCDC50	SEC61G	TRIM9	AMER2	ANK3	UQCR11	MAPRE2	ENSGALG00000001600	INPP5E
	ENSGALG00000006056	ASB9	PAICS	VSIG4	RCBTB1	MINOS1	SLCO4A1	ENSGALG00000051554	TIMM50
	ENSGALG00000010722	PKLR	CCNL2	FAM83B	ANKIB1	RPL36AL	GULP1	CCSER1	PANX2
	WEE1	SERBP1	PGM1	ENSGALG00000051302	ENSGALG00000047209	DENR	ATG2B	ENSGALG00000036085	ENSGALG00000045127
	PSAP	SSBP1	STX2	E2F8	ITPKB	ENSGALG00000021692	MED9	HK2	ARPC3
	KCND3	ARF1	CENPT	SSB	MCFD2	ENSGALG00000030112	MBLAC2	UPP1	RPL24
	GATSL2	ENSGALG00000051266	ENSGALG00000050742	CBL	PNPLA7	SMKR1	MSRB3	PIP5K1A	RPLP2
	RAPGEF2	GPM6B	CNOT4	ENSGALG00000053296	ENSGALG00000023546	B3GNTL1	ENSGALG00000050178	MINA	RBMXL1
	EGFR	ATP5A1Z	ATRIP	SLF2	NME3	SMARCA5	DPEP1	ENSGALG00000009458	ALDH18A1
	MTSS1	COX5B	ANXA7	ROBO1	NELL2	NUBP2	INTS12	LEMD3	ADH4
	ALG11	DNAJA2	KIAA1191	TTLL7	ENSGALG00000023172	RSL24D1	ENSGALG00000054501	LRP12	LYSMD2
	MAP4K3	CHRNA4	RNF38	TP53BP2	DPY19L4	ENSGALG00000000584	CLIP4	INKA2	ELOF1
	ANOS1	CTNNA2	MED17	ENSGALG00000036089	VPS53	NMNAT3	ENSGALG00000052497	FUT11	RPL9
	FN1	ATP5PD	EFEMP1	MFN2	CARMIL2	ENSGALG00000028341	ENSGALG00000028681	SIX1	GPR27
	DSTN	PACRGL	MELK	HES4	CKAP2	MARCHF2	MCM5	DPM2	ENSGALG00000035206
	PBX1	POLR2L	EHBP1	PLEKHH1	SLC25A19	REG4	HIRA	DDA1	HEY1
	GPM6B	LGALSL	GIGYF2	RFNG	BBOF1	EREG	INVS	EBF3	RPS6KC1
	PRPH	KIAA0556	KRAS	MITF	ADAMTS5	SLC30A3	SEMA6B	NFU1	RAC1
	NFKBIZ	NUTF2	HERC4	CCDC93	SYCE3	C5orf49	MAPKAPK2	ENSGALG00000054044	RPS13
	ENSGALG00000049034	MTMR1	ZNF839	RBM15	FRY	ESR2	MIPEP	ENSGALG00000052796	ENSGALG00000032840
	STRA6	ENSGALG00000051730	KIF4B	ENSGALG00000015352	HELZ2	ENSGALG00000004630	GTDC1	TMEM242	MRM2
	ACER3	DCX	UBQLN1	SYBU	GRIA2	MN1	TBC1D12	TAZ	AMOTL2
	ENSGALG00000021665	SHISA4	C3H6orf120	ZFAND5	NCAPH	EGFL6	RCAN1	ENSGALG00000008738	SLC47A1
	ENSGALG00000052957	GALNT13	GZF1	RNF130	APC	ENSGALG00000004840	KLHL3	PYGO2	PSMC5
	ARSJ	ENSGALG00000029279	CHD1Z	ZDHHC2	IRX6	SLC25A40	SOX4	RPS6KB1	MEMO1
	ZNF488	ENSGALG00000048019	EXOC3	C1orf174	ZBTB11	ENSGALG00000051895	ERCC6	ENSGALG00000015026	FGF1
	ENSGALG00000031313	SLC26A4	CYR61	ENSGALG00000013001	CDR2	CALHM2	WASF3	ARG2	ENSGALG00000047434
	KIAA0930	CATHL3	CLN5	FAM162B	ENSGALG00000038416	SH3RF3	SMIM19	ENSGALG00000003409	STRBP
	PACSIN1	C11orf87	IVNS1ABP	PDE1C	CDK2	MPZ	ZCCHC4	MAFB	ETV4
	GTF3C5	PADI2	GSTCD	LRRC31	ENSGALG00000045842	IL12RB2	DNAAF2	CWC22	ENSGALG00000041338
	MARC1	WTIP	RAB20	ENSGALG00000035785	GPR39	ENSGALG00000001035	ANKRD13D	SDHC	MERTK
	ENSGALG00000009044	ENSGALG00000054329	NLE1	PDZD3	AADAT	ELOVL3	SCAF4	POC1B	SEPTIN2
	SNRPF	ENSGALG00000053878	BCL9L	ENSGALG00000006241	ENSGALG00000047203	TAPBP	TNNC1	FCF1	MOCOS
	ECHDC1	EIF5	KCTD17	GRIK1	USF3	UBB	RAB28	MIER2	KLHL41
	DGLUCY	GUCY1B1	CSNK2A1	RAPGEFL1	LDLRAD1	ENSGALG00000001604	ENSGALG00000036191	ASXL2	ENSGALG00000051734
	ENSGALG00000047857	CCT5	CPSF6	SH3RF1	ENSGALG00000033705	ATP5MC1	GCN1	ATIC	RRAD
	ENSGALG00000045096	HDAC11	MORC2	MPST	ENSGALG00000012085	ALYREF	SARAF	ENSGALG00000039590	DOHH
	ACOT12	HYAL1	BAZ1B	ENSGALG00000039648	TCAIM	RPL37	TTC39B	PGAM1	LRRC61
	ENSGALG00000051677	GLRX3	TM9SF3	NLGN3	ARL9	CHURC1	ATP6AP2	FNBP1L	UNC50
	CAV2	FLT1	ENSGALG00000002399	PAWR	NUDT5	HN1	CBX5	CTSC	PDE6D
	NUAK1	GGH	SEC24B	BBS4	LAMP5	SCARF2	MGST2	ENSGALG00000051796	RSAD2
	CHRM4	NDUFV3	ASPM	CRISPLD1	SCG3	C1orf174	ENSGALG00000013590	IRAK2	SH2D6
	TOM1L2	NDUFAB1	SOCS6	CREBL2	H2AFY	IL1RAPL2	TMEM199	MEAF6	MED12L
	CTTNBP2	TBCA	ORC4	IFFO2	G0S2	ENSGALG00000047904	ARL6	PDAP1	PHKB
	ADSS1	ZNF512B	ENSGALG00000014734	ANKRD13D	SNX9	TRA2B	GOLGA4	CTSO	TMPRSS9
	SLIRP	VAT1L	CRLF3	MPP5	RAB7B	NEK6	YWHAH	GDF11	EML5
	C1QTNF5	GJC3	ENSGALG00000010170	KIF1A	BNIP1	MAGOH	DPP6	H2A-VIII.1	ENSGALG00000003838
	LZTFL1	PSMB7	SLC25A43	CBLN2	TBC1D4	GALNT6	GSTZ1	DYNC1LI2	HNRNPA2B1
	KALRN	EVI5L	NUDT14	ENSGALG00000013101	TFB1M	ASS1	ENSGALG00000035605	LRBA	PJVK
	SERP1	AZIN2	ENSGALG00000047209	ENSGALG00000001620	LANCL1	PABPC1L	SMDT1	SHPRH	ENSGALG00000015345
	TMEM200B	ENSGALG00000036896	KIAA1143	ENSGALG00000027183	ENPP4	IL20RA	ZNF451	SLC35F2	TRIM14
	TM9SF2	SRSF7	ENSGALG00000051459	SYAP1	H2A-VIII.2	DRC3	ENSGALG00000053028	ENSGALG00000028340	RPS3A
	PPP4R3A	DHX8	PTP4A2	LAMP2	PIBF1	UBL5	SAMD4B	SNX3	TBCD
	ACAP2	IER3IP1	CERS5	STX12	ENSGALG00000015240	ENSGALG00000030086	CKMT1B	ENSGALG00000054913	ENO1
	CERS5	AMY1A	SFXN4	HMG20A	RIMS4	FPGS	DCAF17	MMS19	SLCO3A1
	TCF12	TAC1	ENSGALG00000049593	ENSGALG00000021665	SLC16A5	FICD	MTRF1	TRAM1L1	CCDC134
	NFATC3	BRD3	ENSGALG00000014897	PRKCA	SEZ6L	NAT	PRKAB2	RFTN1	HOXD10
	PAN3	TCTN1	TSC22D1	SMURF2	SYNE3	ENSGALG00000043671	TNPO1	IGSF5	SMARCB1
	ENSGALG00000014980	ITPR1	PAPOLB	ANAPC5	SUOX	EIF1AX	APTX	ENSGALG00000016127	SPAG16
	TASOR2	FCHO1	RASGEF1C	SSBP1	SIK2	SYT11	RIOK2	RNASEH2A	C10orf88
	JMY	BTBD2	ENSGALG00000054655	FZD4	GMEB2	PTPRU	CEP128	TDG	MYO1E
	MGAT5	UGT8	HBS1L	PEAK1	CD74	KCNH5	TMEM19	GLE1	MOB1B
	RGL1	ENSGALG00000009387	ADAM9	OARD1	SPATA17	P3H3	RAB8B	SLC38A2	ENSGALG00000005011
	GIPC2	SLC17A9	KIDINS220	STXBP6	POU3F4	CCDC181	C1H11ORF54	PDE5A	ENSGALG00000041618
	FAM53B	KCTD18	MSH2	KCND3	ANO8	PLEKHM3	ENSGALG00000025996	SLC4A4	NCAN
	FBXO40	ENSGALG00000030808	CERT1	CTSZ	FBXO16	CRYBA4	LIX1	PROK1	MARS
	WT1	P4HTM	IGF1R	PKIG	MANSC1	ENSGALG00000054942	CDC123	ACSF2	SMARCAD1
	CPS1	C9orf72	GABPB1	BNIP1	PLEKHF1	ENSGALG00000027147	ZBTB18	IGF2BP1	RPS25
	MTNR1B	POMP	WDR3	FXYD6	MDM4	FOXN4	GSAP	SETD2	PSMC1
	ENSGALG00000054251	OCLN	SF3A3	DSCC1	ENSGALG00000011502	MT-ND2	ERBIN	ATP6V1E1	GALE
	LRRC43	ZC3H15	FGD6	ENSGALG00000027645	KCNK12	LINGO1	DDX51	PUS10	ENSGALG00000014680
	GREM2	CDH15	SNX16	KCNC2	GATB	FGFR1	HEATR6	SOX5	SVBP
	NOX1	MBNL1	SEH1L	TCEANC2	ENSGALG00000050596	SNRNP27	SNX16	ARHGEF12	OTUD3
	BNC1	SEMA4B	C1orf115	SLC24A5	ENSGALG00000034232	MFSD4A	ND4L	SSR1	DPP7
	CAPS2	ISLR2	LONP2	RYK	CKMT1B	ENSGALG00000023936	OSBPL2	ENSGALG00000038923	DCUN1D3
	GRP	OLFM1	ENSGALG00000040371	MAPK8	TMEM26	PIN4	ENSGALG00000047346	TMEM98	NSA2
	ENSGALG00000049069	UBA52	PRPSAP1	RGS14	TTBK2	RPL24	DPP8	NF2	PNPLA4
	ENSGALG00000033247	ENSGALG00000032840	ABHD17C	PLEKHG5	ENSGALG00000014184	KLHL5	CTDSPL	ENSGALG00000042129	SUSD3
	NMNAT2	IGSF9	TMEM69	WDFY3	PHF11	SNCA	SLCO3A1	ENSGALG00000003058	HERC3
	ENSGALG00000022531	ENSGALG00000046487	IBTK	RAB43	ABCC1	P2RY6	TYW5	MFGE8	STK32B
	SIGIRR	USP12	TMEM167A	ADGRA3	LRP1B	SLC16A2	ELOVL1	ALDOC	CACNB4
	DRD1	SIL1	RASL11A	SMG7	CD300LG	GLI2	ECI2	ZFAT	ENSGALG00000047875
	ENSGALG00000054634	ARPP19	DTX3L	TFPI2	ARFGEF2	CHST1	GRPEL1	ENSGALG00000047532	NPC2
	HGF	HS3ST1	SGO1	ILDR1	ASL2	RPL13	PAK4	SLC41A1	CYTB
	ENSGALG00000048087	CDH20	LIN7C	ECRG4	CRPPA	EIF3B	TMEM123	IQCB1	AMBRA1
	TNFSF15	TBC1D8B	VDAC1	ANKRD9	SPAG9	ENSGALG00000044406	ENSGALG00000041564	IGF2BP2	DBNDD2
	ENSGALG00000043735	PRDX3	NOTCH2	SHLD1	TFCP2L1	PCNA	CD200	ENSGALG00000053121	PDLIM1
	B3GALT2	FNIP1	ENSGALG00000049588	EEF2K	GRB14	ATP5J2	NECTIN3	GPX7	KIF21B
	ENSGALG00000053631	SMIM7	RAB27A	SORL1	SRD5A2	RPL35	M6PR	ZZEF1	XRCC6
	MYL2	PBX1	MOSPD2	ENSGALG00000050752	TXNIP	GPRC5C	HNRNPDL	ENSGALG00000044521	MMP11
	RHOJ	MED12L	ENSGALG00000006899	F7	PCMT1L	HNRNPR	FAM13B	NABP1	EEF2
	PHETA2	PIGH	LPCAT3	ENSGALG00000043256	DARS2	DUSP7	C1orf35	CRBN	KIAA0895L
	CACNG2	VANGL1	DDX10	CYBB	SSB	ENSGALG00000053332	NEDD4	CHCHD5	DDHD2
	SLC26A6	RSPH14	UBE2L3	GPR75	ABI2	AFAP1	USP12-like	ENSGALG00000016654	OAZ2
	SOST	PGRMC1	SLC39A14	SLC7A4	GSN	TUBA1A	USP49	YAP1	ZNF777
	TOR3A	EEFSEC	HIBADH	ENSGALG00000000720	RRM2B	NME2	TXNDC15	SPSB4	EIF3H
	PMCH	ENSGALG00000004955	UBXN2A	PEX11A	ENSGALG00000052971	PYROXD1	GNPTAB	NEIL3	UPF3B
	OPN1MSW	ENSGALG00000054948	GRK4	PRKAA2	ENSGALG00000054420	TLE4	LAMA1	TOP1	ULK1
	ENSGALG00000042388	PGC	LIN52	ACAD11	ENSGALG00000035116	ZHX1	CDC7	UBE2B	ENSGALG00000054154
	ENSGALG00000046766	TFAP2C	MSTO1	ASCL3	ENSGALG00000012836	DYNLRB1	BTBD10	CALML4	MGAT4C.1
	ENSGALG00000052938	DAPK2	ASPG	NAAA	IFNGR2	ENSGALG00000002461	SEMA3E	MED31	ENSGALG00000052797
	CDH18	IRX2	SP5	CRYBA1	MANEA	LPP	CACNA2D3	GNAI1	MRPL18
	ANKRD1	HJV	RRAGC	JKAMP	COG5	LRGUK	ENSGALG00000004243	LGALS8	HMBS
	RBM7	LAT2	HSF2	GFPT2	KLHL20	SDHD	SLC35F3	FSBP	ENSGALG00000045228
	INVS	KIAA0895	PARP4	AGTPBP1	PLEKHO1	HEP21	TNNT3	IQGAP3	YBEY
	BTG2	CYP26C1	VCAN	PLCE1	ENSGALG00000049114	HACL1	TTC29	TXNRD1	MGEA5
	SENP2	RAC2	MAPRE2	SDK2	PDPR	PLXDC2	EPAS1	DCAF7	ENSGALG00000004144
	NEURL1	MYH11	STK32A	C20orf194	TPRA1	ENSGALG00000021686	SFXN1	PTBP2	PTPMT1
	ASTN1	COL9A3	COPG1	DNAJB5	SCARB2	NABP2	TMOD4	MMP9	ENSGALG00000043930
	ENSGALG00000047203	THSD7B	NIPA1	POLRMT	PDCD7	GPRIN3	TRMT12	TSTD2	ISOC2
	DENND1B	PLCH2	TMED7	BAHCC1	ENSGALG00000028749	AGTPBP1	ENSGALG00000002463	SNF8	IFT43
	DNAJA3	CNTNAP2	SPPL2A	APPL2	LRRC8B	CRY2	GPAT4	ADSL	NMU
	PPIB	HBA1	BBS2	ABCD4	IL20RA	GALNS	ENSGALG00000050484	SLC27A1	VLDLR
	CCT2	RPL27	CLPX	MBNL1	PACRG	BPIFB3	SPATA17	BNIP2	KCTD10
	SEC61B	TRPC1	ADAM10	ABHD17C	CUL5	BCLAF3	RSL1D1	MRPL57	PLCB4
	COL22A1	STXBP6	ENSGALG00000027620	ATF3	TNFAIP8L1	P3H2	MAU2	FMC1	TCEB1
	ENSGALG00000004604	PSMA3	CHRNA5	ENSGALG00000050742	CITED4	ENSGALG00000004518	RMI1	SDSL	SMCO4
	TBC1D22A	MDH1	SPATS2	PLEKHG1	ENSGALG00000001996	ISOC1	KANK1	ACTA1	CYP51A1
	ANGPTL2	YWHAE	ERBB2	CRYM	AGAP3	ATF2	FLOT1	CALR	DNAJB13
	GIP	LRRC49	ENSGALG00000035035	FKBP1B	CERS6	RPS12	LAT2	ENSGALG00000048022	DLG3
	TBC1D24	TMCC1	ENSGALG00000006123	TMEM59	PIK3C2B	SNRPN	SSTR2	ZNF804A	NUP42
	ZNF644	FICD	SCAF11	SLC39A14	ENSGALG00000009044	ENSGALG00000044404	ENSGALG00000051859	MOB3A	SPATA17
	D2HGDH	MEIS1	AGO4	ENSGALG00000038799	TRIM35	SLC25A6	ELOVL2	NLN	PDCL3
	ACVR1	ENSGALG00000043329	ENSGALG00000006723	ENSGALG00000004881	ENSGALG00000044816	USP40	C3orf18	PAWR	RPL34
	LSM8	SNRPN	TVP23A	SLC25A30	WDR44	ARPC4	CELF2	C5H11ORF96	NSUN2
	TRPC6	GSG1L	APPL2	LRRC41	STC2	RPL19	HEXB	LIN28A	IGF2BP3
	MYRF	RIMS3	SRPRB	TCP11X2	PGRMC1	SNX18	HDAC11	STXBP1	LMF2
	HS2ST1	HMGCL	SWAP70	CYB561A3	TMEM106C	CHST14	MBLAC1	C6orf62	RAD1
	PKIG	ENSGALG00000007710	IFT74	VAMP1	TRIM9	ATP10A	CZIB	NME6	STAT3
	ZSWIM3	DGCR2	NRP2	NWD2	TRIM8	C15orf48	ST8SIA1	R3HCC1	EIF4B
	STS	SNRPB2	ENSGALG00000020523	PHF13	GAS7	GPR63	IL18	TTYH3	OSGEPL1
	AIF1L	ZNF706	CCNE2	CABIN1	YPEL5	AMBP	ENSGALG00000046914	ENSGALG00000037807	AMDHD2
	NUTF2	BRD7	NPHP1	ENSGALG00000053247	ENSGALG00000003500	ENSGALG00000051002	TRIM27.2	DHX37	PPM1F
	GPR61	CREM	LLPH	MTUS1	REEP6	CFAP97D1	PAK5	MPI	RGS2
	ZC3H7B	ENSGALG00000036089	POT1	B3GNT2	METRN	OTUD7B	FAM192A	SFXN5	CLTA
	GPR89A	ERMN	MTMR2	TSPAN13	ENSGALG00000007147	E2F7	TXLNA	KRT40	ENSGALG00000046958
	CCT5	NAB1	PINK1	TMEM132B	ENSGALG00000045199	COX5A	KPNB1	ENSGALG00000009879	FGF6
	MED12	ENSGALG00000041512	CSF1	NAV1	NDC80	JAK1	UIMC1	RNPC3	ASCL2
	NCAM1	ENSGALG00000012694	DESI2	PREPL	POLE3	RFX4	CETN3	ENSGALG00000054223	ERG
	ACTB	ENSGALG00000044064	STX12	KCNJ8	FPGT	CASS4	NOS2	ADAMTS10	ITGA2B
	CDK2	AHR	RBM26	LDAH	KCNIP4	LONP2	APPL1	ENSGALG00000052101	MEGF9
	C3	ACE	SEPT7	TMEM138	MYO7A	NDUFC2	RFX2	ITGBL1	HMG20B
	PIGA	USP43	CTXN2	CPN1	DAB1	ENSGALG00000002561	KIAA1191	KCTD20	KCTD17
	TFPI2	PPIG	CASC3	WDTC1	LRRC47	COASY	TEF	KARS	ENSGALG00000049911
	EFNA5	NDUFB6	ZYX	TLE3	TAPBP	HSPA9	COMMD5	SNIP1	RPS7
	TIMM13	GRB10	CARS	USP2	NRG1	COX5B	ENSGALG00000053194	MAFF	PES1
	NEXN	EBF1	SLC43A3	BZFP1	ENSGALG00000047664	ENSGALG00000044225	SKA2	MED28	LRRC39
	ENSGALG00000046843	IFT20	DNAJC1	SEL1L	ARV1	CLIP2	EDC3	MLEC	HIST1H2B8
	ATAD2B	DSTN	BCLAF1	RAB34	GMEB1	ENSGALG00000026449	CGAS	ETV6	RHEB
	FAM122B	IVD	XBP1	GABRA3	LRRC52	SRCIN1	TMSB4X	UBE2D1	ENSGALG00000026215
	ENPP4	LRCH1	DHX40	DISP3	ENSGALG00000030112	TMEM67	FAM234B	ADAMTS18	LYPLAL1
	PPP1R27	EIF3B	RNF10	ASAP3	DIPK2A	ENSGALG00000051275	UMPS	ENSGALG00000045540	SHF
	SPRYD3	PSMB4	EPCAM	EBF1	KIAA0319	NTHL1	FEZ2	WDR55	ACADL
	TUBA1B	CPQ	VBP1	C12orf75	GPR61	MRPS12	SCNN1B	GIPC1	SDCBP
	ARHGAP45	RP11-529K1.3	TOX3	LRRFIP1	AHDC1	GSTCD	BBX	ETNK1	EIF3F
	FRA10AC1	FARP2	TRAIP	SNRPD3	NR1H3	CPN1	PTGES3	ANAPC13	GNAI1
	NIBAN2	NPY	GNL3	ZMYND11	NMRAL1	SMTN	APC	PUM3	EEF1AKNMT
	ARID3C	MRPS12	PTGR1	RUNDC3A	WDR6	EPS8	GCNT7	HOXA2	MSANTD2
	MORN3	PEX11G	NSG1	BMT2	PER3	NDUFB8	MRPL47	CMTM6	RPAIN
	E4F1	SNRNP27	RAB29	CLN6	NCOA5	ITGB1BP3	SPRY1	ILF3	UGP2
	TBL1XR1	RPS23	UBE2Q1	HCRT	SYPL2	EPB41L5	SYTL1	ENSGALG00000050937	ST6GALNAC5
	EFCAB1	CHCHD1	WDSUB1	MCM2	LRRC38	TANGO6	RND3	TRIP13	MRPL39
	BCL2L15	NSA2	RAB3GAP2	FRA10AC1	TGM2	ZNF302	TAF12	EXTL2	MLLT6
	SNCB	EPN3	RIT1	B4GALT5	TAGLN3	DNASE2B	RNF113B	CAMSAP2	ABHD17A
	RND3	PACRG	KLHDC4	ENSGALG00000029142	SMARCD1	ENSGALG00000048034	RUNDC1	HADH	ENSGALG00000039116
	SCPEP1	WAS	PSMD13	ATP1B1	CEPT1	MAST3	SLC43A3	HIST1H2B8	IGF1R
	FOXO6	IGF2BP3	TMEM106C	TSPAN9	ENSGALG00000001800	SF3B5	OXNAD1	TBPL1	GSTZ1
	UBN2	RIC8B	GOLT1B	CORO2B	FDXACB1	DLX2	ADAMTS12	ENSGALG00000049136	TRMT10C
	ENSGALG00000022891	ENSGALG00000029653	ZDHHC17	SCMH1	ID1	EPB41	ENSGALG00000051275	PTER	SLC10A4
	NOTUM	CCDC60	EIF2AK4	PRKG2	ST8SIA1	LRATD1	NUDT13	AARS	ELMO3
	RLBP1	GRID1	UFSP2	ATP9A	CLN8	FBXO18	ENSGALG00000005024	TOMM70	ENSGALG00000006241
	TIMM8A	SHKBP1	DNAJC2	TENM1	TOX	ARHGEF10	LIN28A	ENSGALG00000051870	NOB1
	GSTA4	SYNDIG1L	ENSGALG00000001091	LCAT	C7orf50	ND4	GRIA1	ENSGALG00000029002	MAL2
	ZDHHC3	NHSL2	TEAD1	MECOM	FTO	STK38L	MRPL53	MAPK13	ABI1
	ENSGALG00000007976	ENSGALG00000044418	XRCC6	A4GALT	FAR1	RPRM	CHD7	OSBPL1A	MFN2
	EPGN	CFAP44	ZCCHC10	MAX	PLEKHM3	SLC25A46	LIN28B	ENSGALG00000045953	ENSGALG00000004110
	ENSGALG00000052601	PSKH1	CTPS2	CXCR4	WDPCP	QSOX2	NANS	MRPS16	ENSGALG00000053132
	SNRPB2	WDR54	FGR	PLEKHB1	TBR1	MRPL33	MTOR	PHF2	MOK
	PDHA2	PTPRB	TCP11X2	TTC36	ENSGALG00000006152	ENSGALG00000001369	MRPL21	UBE2V2	ENSGALG00000051392
	ARF4	BLB2	MAEA	PCBD2	LETM1	CDK18	ZC3HC1	SERPINI1	SEPT6
	FRMD5	ENSGALG00000048773	PPM1A	AK3	HDAC11	TTC29	PHC2	HTD2	USP5
	INSRR	SYDE2	LIG3	TANGO6	HSPH1	ENSGALG00000050753	DIP2C	CKAP5	TMEM198
	ANKS1A	CNTN3	ZER1	PECR	ARID2	NPTXR	TMEM184C	SEPTIN10	AK2
	REEP6	H2A-VIII.1	C1orf112	EIF1	TCF7	ADAMTS10	HYAL2	MDFIC	MPG
	PSMB3	RBPJL	NAA30	MSN	MLC1	IRF4	DTWD2	ENSGALG00000009149	CUTC
	ENKUR	ENSGALG00000007698	PLCXD1	ENSGALG00000000611	ENSGALG00000049618	LMOD3	SNRNP25	TUBGCP5	CTNNA1
	SCAI	CYP7B1	TTPA	SMOC2	MLLT10	ENSGALG00000044995	HPD	GPAT2	HEXA
	ENSGALG00000040120	UNC5D	RGS9BP	IL1RAPL2	PFKL	DHRS9	IPMK	CCP110	MCM3
	SETD1A	ENSGALG00000054637	FAM214A	CYP1B1	AKR1D1	TTC9	LSM11	BCOR	PHF13
	LARP7	KDM4C	SFXN2	CAMSAP1	S100A10	ENSGALG00000051163	C1orf159	CRTAP	SLIT2
	SENP7	RUNDC3B	SNX14	TRAF5	FBXO46	EMP1	ZBTB7A	FADD	TMA16
	KANK3	AGXT2	ENSGALG00000041812	RIC1	TBC1D2B	ENSGALG00000036846	RAPGEF3	MRPL42	WDR74
	MBNL1	FAM149A	PPCS	MGME1	PSMB1	ENSGALG00000004243	NAB1	ENSGALG00000050799	RAB33A
	S100A6	TBC1D32	RRS1	DOK5	ENSGALG00000052769	HS3ST3A1	VEGFC	RPS6KA5	SREBF2
	ASAP3	PRDX1	MYH9	SKI	FGD4	IRF5	URB1	FAM174C	ENSGALG00000024039
	NSUN6	CD83	JMJD4	RAB7B	BCAR1	C18H17ORF67	CREG1	MAPKBP1	IGF2BP1
	TMEM17	DBI	ALKBH5	KIDINS220	PHF21B	P2RY1	RGN	ENSGALG00000048899	CS
	ENSGALG00000004637	ARF4	WDR44	ACVR1	ENSGALG00000009345	TM4SF19	ENSGALG00000022891	PPP1R10	TEF
	DNAL1	GPC4	FBXW7	GLIPR2	TSC2	ENSGALG00000035185	ENSGALG00000011812	KRT222	EIF1AX
	EHD2	PSMA6	ENSGALG00000047687	ENSGALG00000044187	TTC8	ENSGALG00000053422	PTGFRN	ATP10D	CNNM4
	CCDC85C	FGD3	ALG10	UBR2	INCENP	NXPH2	LFNG	HSDL2	MTMR7
	THY1	PLPP6	ENSGALG00000051171	C11H16ORF87	MCAT	CYP1C1	MIER1	ENSGALG00000049751	C9H21orf2
	NDUFA8	MYO6	ACSL1	TSEN15	ZNF644	ENSGALG00000054287	PHF5A	AUH	ATP6V0B
	ENSGALG00000053703	TRIT1	MSRB3	BSPRY	POGZ	CH25H	SNX12	MBNL3	EEF1B2
	CDKN1A	PECAM1	SERPINH1	CDA	SVEP1	ENSGALG00000044388	PARP9	NR2C2	DBNDD1
	ENSGALG00000027132	PATJ	IMMT	ENSGALG00000007147	IKBKE	USP35	MRPL42	NCBP2	PYY
	CCS	STX1A	SKP2	YTHDF3	ODF2L	GPM6A	HOXA3	PINX1	SPDYA
	FNDC3B	C5H14orf166	TGDS	MED17	ENSGALG00000051473	ENSGALG00000044599	ERC2	LXN	MRPL15
	ERH	RPL36	FAM168B	SORD	ENSGALG00000047864	EIF4A3	ENSGALG00000050395	ZWILCH	ENSGALG00000035131
	DCP1B	MTHFD2L	ACAP2	SLC26A5	PLCL1	MRPL23	FBXL2	SNX32	ENSGALG00000030561
	CAVIN4	RHOA	ENSGALG00000011745	BRCA2	ZBTB7C	PLEKHF2	PRPF38A	SEPTIN2	ENSGALG00000009468
	RASIP1	CRACR2B	CEBPG	PDXDC1	SLC9A7	SEMA3E	CA5B	TRNT1	NAA60
	KMT2C	RUSC1	SPOCK3	DIP2A	HBAD	ATP6V0C	NEK2	RAB12	NKIRAS2
	AASDHPPT	MAIP1	UTP15	SPHKAP	C14H16orf45	ENSGALG00000040489	BIRC3	KLF13	ENSGALG00000053187
	ENSGALG00000004495	LRRFIP1	SNX2	PATL2	TM9SF2	HELB	FIBIN	TRMT11	ADRM1
	CEPT1	RBMS1	SMC4	HHIPL2	ENSGALG00000010713	RPL37A	KLF11	ACSL4	TTC14
	TLK1	ST3GAL4	ASCL1	ZMAT4	SPSB3	HIST1H2B5	TMEM222	STOML1	MIGA1
	VMP1	ATP5PF	ANKRD10	PDGFD	TSPO2	CACNA1D	ATR	PNPO	C9orf116
	ANKRD13D	POLR2E	C4BPA	ENSGALG00000008910	BACE2	RIC8B	STRBP	PYURF	SLC9B2
	GIPC3	HDGF	PREP	ENSGALG00000040709	TAFA1	CTDSPL	CBL	ENSGALG00000052645	RAC3
	ENSGALG00000050647	ZUP1	FLRT3	OVCH2	SLC25A43	GOLGA4	SP5	ASIC4	RFC2
	ENSGALG00000032405	APLP2	PLCD1	SEMA3C	TSEN2	EEF1A1	ENSGALG00000006723	MCCC2	MICU1
	ENSGALG00000051337	PSMA2	TUBA8B	PDS5B	ICMT	RPLP2	ZNF467	ENSGALG00000047622	USB1
	ENSGALG00000003428	SLC16A6	LGALS8	SPTY2D1	SERINC3	PSMA3	ENSGALG00000001948	HSP90AB1	AKT1
	FAM110B	ATP8B1	TAF1B	AGPAT5	DYNLL2	RPS13	ZFAND4	PRKCI	KBTBD3
	ENSGALG00000005014	ENSGALG00000013528	EZH2	WSB2	GBE1	TVP23A	C5orf22	PDCD11	LPGAT1
	ENSGALG00000047610	AREG	RNGTT	SEL1L3	MTFR2	ATRX	SGF29	DNM2	SLC66A3
	HN1	ENSGALG00000047569	NISCH	BTBD19	FBXO7	RPL22	BCO2	MRPL39	ENSGALG00000038671
	PLPP6	EIF3M	MCM3	PRRG3	ENSGALG00000010722	ENSGALG00000051325	GLT1D1	RBP5	ACSBG2
	N-RAS	RAI2	ENSGALG00000005938	TNFAIP8L3	HEPH	ABHD8	PPP4R3C	HDLBP	ENSGALG00000045093
	MFSD6	ENG	RHOBTB2	COA8	CENPW	ENSGALG00000037733	CETN1	APIP	SLC7A6OS
	TRNAU1AP	PIK3IP1	ZADH2	NREP	FAM171A1	CADM1	EOMES	THEM4	SELENOK
	ARMC3	ENSGALG00000037671	GSR	WDHD1	TMEM138	PODXL	MFSD12	RHOBTB1	POLE4
	SYDE1	CRAMP1	AMD1	ENSGALG00000001289	CEP135	BZFP1	ZNF710	SYNM	TRAPPC6A
	ACSBG1	DIP2A	TFDP1	MMUT	STX2	SRSF3	SHMT1	OGFR	CTSK
	BRINP2	ENSGALG00000050497	IREB2	ARHGAP29	CENPI	PPIG	SCMH1	UBE2K	SMKR1
	DNAJA2	IFI35	ATP13A3	E2F1	PTDSS2	RPS4Y1	ENSGALG00000051652	GTF2IRD1	COQ4
	CAP2	HACE1	VWA9	NADK	SAR1B	PLS1	AKAP9	GAB1	BGLAP
	EFCAB14	BMPR1B	PDPK1	ENSGALG00000047904	BCAP31	ENSGALG00000023953	ENSGALG00000040725	MKKS	PGF
	ASRGL1	AIMP1	MINDY2	BCL2L1	ARHGEF28	NDUFAB1	ENSGALG00000034232	MAP2K4	PLS1
	AP2S1	RAPGEF4	ARL2BP	HSD11B1L	TEK	WDFY1	ENSGALG00000036783	HDAC10	EEF1A1
	PIGBOS1	ZFAND1	ALG6	DIPK1B	KIF7	COL2A1	NUDT1	IQGAP2	ENSGALG00000047821
	GZF1	LNPEP	PAFAH1B2	SCARF2	SBDS	ENSGALG00000035369	FANCG	CAPRIN2	ALPK1
	ZFYVE27	MAGOH	CEP43	HOGA1	ARHGAP12	NHLRC3	NRBF2	ENSGALG00000048309	TMEM127
	SIMC1	HNRNPU	CENPI	ASPG	STAT5A	CFAP20	RAB32	UBFD1	SYT7
	FHOD1	NOTCH2	TDG	TIMM8A	ASTN1	CCDC91	SNX5	ECSIT	SPAM1
	NSMAF	ENSGALG00000038810	NUDC	UBE3C	SEC63	PDS5B	SLX4	NOD1	SSTR2
	ATF1	PIK3C2A	NDP	NDUFB8	ENSGALG00000009603	PAK5	ZNF423	CCSER2	LRWD1
	ENSGALG00000035814	UNC119B	RIPK1	CXCL12	CANT1	CRYBA1	NKIRAS1	SQSTM1	POU2AF1
	FBXO33	ENSGALG00000021686	MCM2	CNNM2	GTPBP6	NRK	SOS1	BCR	NOL4L
	LIG1	THY1	SHLD2	DEPDC7	ADGRG1	CLCN4	ENSGALG00000052195	RNF41	MRPL42
	ZMYND11	GLT8D1	FAM18B1	IKZF2	SMC3	LRRK1	SLC25A43	BORCS5	SH3D19
	CPNE1	SMTN	EDEM1	ENSGALG00000054304	TFAP4	ENSGALG00000037029	ENSGALG00000004127	MRPL16	DIAPH2
	ALYREF	CCPG1	DPH6	TSPAN2	ST6GALNAC5	RPL4	CYP46A1	SSTR4	ENSGALG00000048246
	SMARCE1	PRDM4	BCO2	RFX4	ENSGALG00000052511	PIGBOS1	LSP1P1	ENSGALG00000047000	DEF6
	C7orf73	LDB1	HEATR3	ENSGALG00000029238	ENSGALG00000031996	ENSGALG00000021665	NPY5R	PYCR3	NOTUM
	SMKR1	HNRNPH2	AKAP1	TUBB4B	TTLL7	ENSGALG00000002067	SNX27	OTULIN	SPACA9
	CD82	FAM133B	PIGQ	CAB39	ENSGALG00000004878	PLAGL1	CCDC80	KCTD9	ENSGALG00000050831
	ERP44	ASL2	RBMS1	GSG1L	MCUB	RBM3	EEFSEC	BTBD6	IRF6
	CKAP2L	ENSGALG00000013505	C16orf72	BRPF3	ALG10	ACTL6B	HMGN2P46	MMAA	GPATCH2L
	EPS8L3	MOCOS	FGFR2	FAM8A1	CYP27C1	TCF7L2	MAPKAPK3	SKIL	ENSGALG00000054667
	MED23	ENSGALG00000047027	SUCLA2	MCRIP2	SSBP1	RACGAP1	NUP37	ENSGALG00000048109	IDUA
	ADCY9	CREG2	KIF5C	LANCL1	PACC1	RPS3A	PYCR1	ENSGALG00000008275	ENSGALG00000035362
	MLST8	CYB561	CTCF	ZHX2	PLK1	NNF1	KCNV1	MRPL48	ENSGALG00000034288
	EEA1	GAD2	TBCD	ZNF367	E2F4	NDUFA13	IFITM5	HTR4	PGM3
	ACBD5	ENSGALG00000028466	PRKCI	ENSGALG00000016651	SLC3A1	RPL23	NHSL2	CREG2	TMEM185A
	DUT	MYO1D	ENSGALG00000008469	FGFR1	ENSGALG00000044643	CKLF	DUSP26	TIPRL	POLE
	NMRAL1	ENSGALG00000052553	DOLK	CALB2	ATP10A	TMEM258	RNF208	MYLIP	ALKAL2
	CAPN10	ENSGALG00000044985	SNRPC	PDZD2	CHRM3	TOMM22	SERAC1	BBIP1	ENSGALG00000053025
	ENSGALG00000046739	CPEB3	SASS6	FOXJ1	FRS3	CDH4	DEGS2	ERCC5	RTN1
	ENSGALG00000047061	ENSGALG00000049692	TCP11L1	ENSGALG00000006092	ENSGALG00000032964	CORO6	GBGT1	NDUFAF2	RPL5
	PKDCC	ENSGALG00000026970	ARV1	CCN3	PRR7	RPS14	ZBTB41	SMPD4	HAT1
	USP21	TFAP2B	NRSN1	ZNF608	PPP1R3C	OTUB1	C8H1orf27	SETDB2	SHC1
	ENSGALG00000004630	HSPD1	KRT7	RASAL2	PPIP5K1	ENSGALG00000048461	ELOVL7	KRT23	MAPK4
	ENSGALG00000004078	CBX3	CPSF4	TNKS1BP1	ENSGALG00000048081	PLXNB3	GLTP	CNOT6	IQCG
	ENSGALG00000041372	FYCO1	SEPSECS	PHF6	FIS1	LAMA1	CDC37	ENSGALG00000038160	PSMA1
	FAM46C	ATP5I	ENSGALG00000034232	ENSGALG00000033254	CFAP69	ENSGALG00000047565	ENSGALG00000007080	KIAA1217	ENSGALG00000041323
	ENSGALG00000051895	RPL19	LMX1B	SH3PXD2B	STOX2	FAU	CTDP1	CAPN15	STAT2
	ENSGALG00000055111	PPIH	AHCTF1	RIPK1	EEA1	ENSGALG00000021174	KIF11	CYYR1	MTMR14
	SLC1A6	WASF2	AADAT	BTF3L4	ENSGALG00000007030	RBKS	TARS	NF1	ENSGALG00000030563
	ENSGALG00000030096	ADGRL3	H2AFY2	VPS51	TMEFF2	HNRNPA1	CEP126	ENSGALG00000038820	RPL31
	KCNQ5	RECQL5	TBCK	ENSGALG00000050395	CNTRL	NDUFA2	DRC1	PHAX	MPC2
	ENSGALG00000048802	LSM8	IPO11	RNF7	ENSGALG00000049347	AFF4	ENSGALG00000046828	USE1	URAH
	C15orf62	EXT2	PREPL	ASL2	AP5S1	NFAT5	CRIP2	NDC80	FBXL18
	GRM7	PIEZO2	MASTL	TOGARAM1	MNS1	HOGA1	SPSB4	AGK	TECPR2
	RGS7	ENSGALG00000026294	SAP130	SESN2	KDM8	SEMA3G	OXSM	NABP2	ENSGALG00000048286
	ENSGALG00000015692	FAM118B	DARS	SYNJ2BP	ZBTB7A	TRPM3	ZNF407	MAPK8	DCTN3
	ENSGALG00000046083	RBBP4	TOP2B	SALL3	RNF5	ENSGALG00000047591	SYTL4	KLHL28	RCOR3
	ENSGALG00000047125	H2AFZ	PSMD1	SLC49A4	ENSGALG00000049348	GNAL	DDIT4	ENSGALG00000019240	SQLE
	ENSGALG00000054086	CR1L	LANCL2	ACOT9	IFT57	GMPPA	DUSP14	TRABD	PDF
	PEX5L	SPIN1W	CDC42	TMEFF2	AKAP9	WDFY2	RMND5A	MAK16	COPB1
	ENSGALG00000016157	CSDE1	RFWD3	ENSGALG00000053766	TAF5L	DYL1	SPIRE1	WDR4	RBM15
	MYOD1	NME2	RPN2	CPLX2	ENSGALG00000015249	CYTB	TOP1	ENSGALG00000016285	MED24
	NKX2-6	NUDT3	PAN2	BAIAP2	SCN9A	RPS2	PCYOX1	SRFBP1	ENSGALG00000045581
	HERPUD1	RPGR	ENSGALG00000052611	KCTD8	CADM1	SERBP1	TRNT1	KLHL7	ENSGALG00000051397
	YWHAB	ATP5B	CDC73	PGAP1	ENSGALG00000006976	PPIH	ODF2	PTPRC	HACD4
	PSMA6	ILF2	ENSGALG00000049582	MIGA1	ENSGALG00000041420	COX6C	CHMP6	VWA3A	PEX14
	ZNF282	NBEA	UROS	GSS	ENSGALG00000025996	SGCG	THBS4	B4GALNT3	ACOT8
	ENSGALG00000031210	FAM222B	MFAP3	CASP8AP2	HIF1AN	FTL	LRRFIP1	ENSGALG00000053424	DIMT1
	ELL2	GOLGA4	ENSGALG00000047721	BAHD1	LRSAM1	EFHC1	C5H11orf74	RNF26	RUVBL2
	ENSGALG00000032417	AMOT	MFAP3L	TMEM263	SLC25A26	FGD3	NUP42	SOWAHC	FBXL16
	RELL1	PLCXD3	ZYG11A	ANKRD27	SEMA4B	NME3	GPRC5B	WFS1	HENMT1
	SCARF2	SLC24A3	RTCB	EFCAB10	RADX	PRDX1	PSEN1	CHST6	ZFPM2
	HPS6	KLHL28	GTPBP1	MCM3	FOXO1	ABCG1	TP53BP2	LIMS1	FYN
	FANCB	CLDN20	CNOT7	MBTPS1	NCMAP	ATP5PD	TMCO3	EIF1B	FBXO4
	RASAL1	PTPRN2	VCPIP1	ENSGALG00000005024	ZBTB49	EMILIN2	SCOC	SIX4	PDSS2
	AFG1L	ENSGALG00000033569	PDXP	TARBP1	TMEM59	NIP7	TBCC	ENSGALG00000016301	NIF3L1
	TGFBR3	HDAC4	STRAP	SLBP	VPS26B	RPL29	KCTD18	CCNI	ENSGALG00000006705
	TRMT2B	C5H11orf58	DIEXF	SLC35A1	MMD2	RPS28	ARHGAP6	CALCRL	KATNB1
	KLHL5	SF3B5	SGCB	SFMBT2	MIS18BP1	SOX8	CENPN	ENSGALG00000012808	ARTN
	ENSGALG00000029674	ENSGALG00000040923	PSEN2	DCLRE1C	PTPN4	FMO3	XRCC4	GOSR1	TBC1D13
	SPATA7	ENSGALG00000035912	SLC25A25	TMEM67	USP1	UQCRB	CNP1	NOP53	PIN1
	MVB12A	ENSGALG00000052971	LCMT1	ENSGALG00000007710	MSN	ENSGALG00000053871	ARHGEF10	SLC38A1	FADS2
	CDC26	GTF2A2	CHERP	SLC35B4	PANK2	DDX5	ZNF608	RAB35	SNX9
	DMB2	LZTR1	DHX35	ENSGALG00000011639	CDKL2	ENSGALG00000048776	ENSGALG00000051404	ARID3B	CBWD1
	PCIF1	POLR2I	ENSGALG00000005012	PAX7	RDH5	NDUFB6	UHRF1	RAD51D	PPP4R1
	SGCG	ENSGALG00000045093	ANKRD13A	LRWD1	NRDE2	AK3	CCDC103	FXN	H2AFZ
	PSMB1	FBN1	SF3B3	SLC16A9	ENSGALG00000007007	TRPC1	METTL18	EXT2	ZCCHC4
	DBNDD1	AMPH	UHRF1	MYL12A	BCO2	CDH5	TPRG1L	MSRA	SLC29A1
	URM1	DRC1	TTC27	STK11IP	FAM122B	ZNF710	ENSGALG00000035749	LIMK1	CCDC102A
	HBP1	THOC7	HABP4	DNAJC16	CEBPG	ENSGALG00000042647	ENSGALG00000003605	SRD5A3	PDCL
	BACH1	BTG1	PRPF6	ENSGALG00000048246	AK5	PON1	ADD1	FAM3C	ZBTB2
	ENSGALG00000054624	MINOS1	TMEM56	ENSGALG00000048910	STYX	MECOM	SENP8	FBXO8	IGF2BP2
	CSRP1	IFIH1	CAT	CA6	RUNX1T1	HSBP1	AIMP2	RASGRP1	PBLD
	GCSH	ZBED1	ELOVL5	IFNGR2	P4HTM	RAB3IL1	PTPRJ	ZBTB46	COQ7
	KLHL14	RPL36AL	ENSGALG00000013809	FCHSD2	CASP8	GNB2L1	RPAP2	LCP1	ANKS1B
	BMPR1A	RPL6	UBL5	ZNF644	PCDH18	SCRN1	ENSGALG00000010074	ZBTB45	RPL35A
	DLGAP5	MITF	SPOP	TLK1	ELOVL7	TLR21	CDKN1B	MTPAP	COII
	ATP5A1Z	FGFR3	ZC3H8	HCRTR2	ENSGALG00000005421	ATP5PB	USP54	LYRM4	NIPA1
	CCNI2	STXBP5	WDR47	FNDC3A	ENSGALG00000016908	DOT1L	DENND1B	LCOR	RNF4
	POLR2E	PXYLP1	ENSGALG00000034065	C4orf48	SLC7A4	POLR2E	BAG4	PLRG1	NOL6
	ST3GAL4	PPIA	SLIRP	TK2	CPEB4	ACAA1	ATP8	PTGDS	L3HYPDH
	ENSGALG00000048579	TRIM45	ENSGALG00000046649	ATP5I	ACER2	SLC12A4	ABCD4	PDE3B	YARS
	ENSGALG00000048345	ELMO1	ENSGALG00000008803	PPARA	ENSGALG00000030561	ENSGALG00000054364	ZNF335	DNAJC18	PLEKHH2
	CCDC181	ABCB11	ENSGALG00000004878	SF3B4	TRMT9B	PPP6R2	UBXN11	ELF2	RPS11
	MMP23B	MAP3K1	ST6GALNAC3	CKAP4	GFRAL	SOX4	ANKEF1	CDK15	FZD10
	ENSGALG00000010554	UNC5C	USP47	BDP1	IRF1	RCAN3	ENSGALG00000031594	DKK1	ENSGALG00000050799
	ENSGALG00000027147	TPI1	TMX1	GPRIN3	PRKAA2	RPS15A	METTL21C	KNSTRN	ENSGALG00000000830
	ENSGALG00000003412	EMILIN2	ENSGALG00000031002	FBN1	TEPSIN	PPP1R16B	SPARCL1	TRIM27.2	ENSGALG00000015059
	FOXN4	TIMM10	RETREG1	C3orf33	HNRNPD	DYNLRB2	PGM5	FSTL1	R3HDML
	SH3PXD2A	CXXC4	XRCC3	AANAT	TBCK	G0S2	LRRC23	WDR12	SCARB1
	ATG14	SLC38A11	ENSGALG00000039468	ENSGALG00000053878	EPB41L1	FOXP1	ATOH7	MTG1	AP4S1
	C5H14orf166	GAS2L1	DBF4	WTIP	RAB5B	ZBTB7A	ENSGALG00000041008	COL26A1	ENSGALG00000047704
	ENSGALG00000031298	NR5A1	TERF1	CREB3L3	YKT6	CMTM3	NCAM2	PLPPR3	DPCD
	ABHD11	GLDN	XPR1	C11orf87	SH3BGRL	ENSGALG00000046740	ENSGALG00000049437	ZMAT3	STAC
	ZNF143	ASTN2	USP28	BSN	KCNN2	CDK1	PLD6	NOM1	ENSGALG00000041179
	PRDM8	ENSGALG00000053990	GBF1	CDC42EP1	ENSGALG00000015404	SPON1	KCNG4	KCTD10	ENSGALG00000003175
	NKAIN2	THPO	C5H15orf41	ENSGALG00000053164	ENSGALG00000052601	LRRC23	PRR16	LDB2	SCG5
	CCM2	PGBD5	ARL6IP5	SLC46A3	ENSGALG00000027645	RPP25	ENSGALG00000019932	POLE4	HARBI1
	PRDX3	ENSGALG00000047857	MTFR1L	ENSGALG00000054317	ENSGALG00000007976	OTX2	LHX8	PCCB	ENSGALG00000015240
	KHDRBS2	RBM11	SLC16A1	DUSP8	CCNG1	ENSGALG00000054884	ANXA13	ENSGALG00000016541	ENSGALG00000050258
	NEDD9	FREM2	NEK9	ACSS2	ZNF106	ENSGALG00000041565	ENSGALG00000037957	SRRM3	ILKAP
	COG6	CCNA1	NOVA1	BBS7	ENSGALG00000044299	GCNT4	ATP2A2	ENSGALG00000054455	ENSGALG00000038528
	ENSGALG00000050742	WEE2	KDM3A	PCDHAC1	WASL	ENSGALG00000045115	ABCF3	LDLRAD3	FBXO28
	LDB2	CFAP161	ZDHHC6	YPEL4	POLR2K	KCNG4	LAMC1	CDR2L	TRPM7
	TEAD1	MTR	ACTL6A	FAM181B	ARHGAP11B	PRSS23	ENSGALG00000012259	ADAM22	SGPP2
	ENSGALG00000048034	SYT11	CCDC92	TRDMT1	SYAP1	HTR6	ENSGALG00000047139	F13A1	ENSGALG00000045738
	ARHGAP35	RPS6	MCFD2	INPP5A	SYT11	ENSGALG00000048563	MCC	HDGF	IL1R1
	ENSGALG00000046360	ARMC4	UBE2W	CRIP1	ACP1	ASPA	ENSGALG00000041420	TRIM33	TMBIM1
	PROM1	MFSD8	RAD23B	ADSS1	HECA	ABHD3	FGR	KITLG	SHE
	POLR2K	ENSGALG00000047446	DHX38	OAF	ENSGALG00000050796	MYT1L	ENSGALG00000035206	PHPT1	ARID3B
	TPI1	RNF19B	RBM10	CDK9	MGME1	ENSGALG00000054325	ATG9A	EPHA2	YEATS4
	ITGB5	CLVS2	AMIGO2	HAUS2	PLEKHF2	PLP1	MZT1	PDE3A	NPR2
	TRDMT1	ENSGALG00000035362	ENSGALG00000048042	ENSGALG00000047673	NAMPTP1	NFATC2	PLIN2	NELL2	ZBTB24
	ENSGALG00000049669	ENSGALG00000040434	ABCC5	TANC1	PAFAH1B2	CFAP58	SAMD10	ENSGALG00000028573	EIF4ENIF1
	RAB11FIP3	UQCRQ	ZNF318	METTL7A	FAM120A	NPTX1	DEPDC1	DDX1	AP3S2
	ADAT1	SOX4	B4GALT6	ENSGALG00000055035	ENSGALG00000009622	LHX8	NELFA	FBXO30	PHETA1
	CREM	SLC25A36	NDUFA8	ENSGALG00000030099	ABCB10	ENSGALG00000052952	PTPN21	HAUS1	ENSGALG00000004341
	TPK1	TANC1	TMX3	ARL5B	ANKRD52	CACNG1	SUPT3H	ENSGALG00000007656	TOR1AIP2
	CNKSR2	MARCKSL1	FASTKD1	ENSGALG00000006565	DCAKD	ENSGALG00000004946	PPIP5K1	C8H1orf52	DENND5B
	SLC4A4	ST8SIA1	CDKL1	GUF1	CRYBA1	ENOX1	NHSL1	PGM3	TRAPPC8
	ENPP6	ROMO1	IFT88	CCNE2	PIGK	EBF2	RPA2	COMTD1	INTS3
	PIK3CG	MRPS24	PAX6	RTN4R	C1orf216	MICOS13	ENSGALG00000011608	RANBP9	CPSF3
	ZBTB43	CRIM1	SLC30A4	ALG10	PTGDS	SSH2	ENSGALG00000015675	SMARCA4	GMPPA
	COBLL1	UBAP2	MED14	ENSGALG00000008567	USP48	RPS17	ENSGALG00000050975	DYNC1I1	ENSGALG00000020921
	ENSGALG00000043130	TIMM13	SLC25A36	PER3	GATM	TXNRD1	PGRMC1	PDCD6	TOPBP1
	SLC35G1	FBXW7	PTPRA	TNFRSF6B	YTHDF3	SIRT3	RPP25L	PPP4R3A	WIPF3
	DISC1	ENSGALG00000029066	MARVELD3	TNKS2	PHTF1	PTPRO	CASC1	PLXNB2	TRAK2
	SNRPD1	KIZ	ENSGALG00000049473	FBXO2	ENSGALG00000043671	DARS2	TRPC1	PNKD	ENSGALG00000052684
	ENSGALG00000021686	CHURC1	SLC43A2	ENSGALG00000006292	NUDT19	BATF	B4GALT7	PSMA1	PLBD2
	VPS37D	FBRSL1	RINT1	RCN2	VANGL2	AFAP1L2	REXO2	POLR1B	ATG101
	POLQ	TIAM2	TMEM192	ENSGALG00000035912	TMEM97	USP12	KTN1	ENSGALG00000053997	RILPL1
	HPD	ECRG4	UBAC2	FAM43B	EIF1	THOC7	ADPRM	YARS	SFXN5
	RSPO2	BCL2L1	MAST3	LRRC42	ATP6V0E1	ENSGALG00000049966	SCN8A	GPR21	PHF10
	STAG3	RRS1	ADIPOR2	TAFA5	SLC46A1	ENSGALG00000009628	PRRG1	ENSGALG00000022875	VPS72
	DENND2C	EIF2S1	NCBP1	HOXD3	NSMAF	RPL27A	ENSGALG00000051644	CACYBP	ENSGALG00000010963
	ASB9	DENND4C	ARMC6	SPATA20	ENSA	FHOD3	ENSGALG00000009792	ANAPC4	CDCA9
	RNF170	KLHL11	ENSGALG00000040833	ELMOD1	AP4B1	ESCO1	ENSGALG00000014347	SDCBP	SAPCD2
	EIF4A3	ENSGALG00000054397	HSDL1	S1PR1	POLDIP3	RPL11	ERCC8	ANXA2	ALX1
	RBM24	CRYBG2	CENPO	ENSGALG00000007080	LRGUK	TRIM28	SNCA	SDF2L1	ASNS
	GABRA5	RPS12	SRM	TLK2	CLYBL	TOMM7	BCL10	RABIF	EIF6
	ENSGALG00000050132	UBTD2	FNDC3A	KCTD7	ENSGALG00000012194	TMEM130	ARHGAP26	FAM32A	ENSGALG00000053961
	PDE1C	SIK2	VLDLR	ATP5PF	SLC66A3	PENK	C26H6ORF125	IFI27L2	TWISTNB
	MICAL3	FBLN7	CREB1	ENSGALG00000050596	URAH	MYL6	RPP38	TES	PGR2/3
	PUS7L	ASTN1	YBX3	TXN	LBR	NR3C2	KIAA2013	VPS72	SMIM20
	ENSGALG00000046731	DISP3	AKIRIN2	DYNLT3	MSL1	SMTNL2	VPS51	CCDC84	RIC3
	ENSGALG00000048542	ENSGALG00000015576	ENSGALG00000003378	ENSGALG00000004495	KIAA1109	RPLP0	MCTP2	VAMP4	ENSGALG00000028457
	SNRPD3	VSIG10	ACOT11	TPP1	RUFY1	HSPD1	EFCAB10	LMBR1L	KRT40
	JKAMP	B3GAT1L	RAP1GAP1	DDHD1	MTMR3	ACYP2	ENSGALG00000001389	ZNF618	C15orf62
	STX1A	MAN2B2	ENSGALG00000050497	ATM	ZDHHC23	TNFRSF1B	TIMP3	ZDHHC7	ENSGALG00000047125
	SNX21	RPUSD1	WDR91	PTPN4	ANLN	ANKS6	ENSGALG00000049347	SEC23IP	ENSGALG00000001951
	GOLGA3	MSL2	ENSGALG00000012836	ENSGALG00000034016	ENSGALG00000053875	STON2	ADPRHL2	NDUFAF6	MGAT4D
	CFAP20	GDI1	ENSGALG00000053875	SMARCD1	SLC35C2	ENSGALG00000049843	NDUFS7	CEP85L	ENSGALG00000023934
	CEP55	HNRNPA1	INPP5F	GNAL	SRGAP1	MAN1C1	RUVBL2	ADIRF	ENSGALG00000000048
	GALK2	ASB5	ORC2	PODXL	JUND	NOS3	SPAG6	DOK3	NEURL1B
	SHISA2	TRIM9	ENSGALG00000004908	BMP5	EXOC5	ENSGALG00000006717	PGM1	ADORA2B	SLC1A6
	ENSGALG00000010217	TMEM106C	STAT5A	MAP3K21	KLHL12	BICDL1	CNN2	PTP4A3	SLC22A4
	PGM2	ZC3H7B	YME1L1	ENSGALG00000015667	KIAA1024	ANKFN1	SETBP1	CHCHD2P9	ADCK2
	SNU13	GPR61	C1H21ORF91	ZC3H12B	HINT2	ENSGALG00000050975	C26H6orf89	PPIP5K2	ENSGALG00000031546
	ARL2BP	PKNOX2	TGFB3	CRADD	SWT1	BARX2	RALGAPB	RBMS3	ENSGALG00000049256
	KLHL3	MTMR4	BCAN	ADD2	LRP2	HPSE	MGAT4A	ATP11A	EREG
	PEA15	SLC7A1	BTBD1	MTCH1	COL14A1	PBX1	CHST10	ENSGALG00000046955	ENSGALG00000050260
	TCP11X2	ELOVL4	HN1L	EXD1	HBZ	LRRK2	MELK	CHADL	ENSGALG00000030096
	ENSGALG00000051458	IPO13	CLDN5	PRAG1	ACVR1B	MRPS24	WDR61	DR1	GK5
	TRAF3IP1	SPON1	ENSGALG00000045282	RHOF	SLC16A4	ENSGALG00000042570	CENPW	LIPT1	ERC2
	CCT8	NDUFA8	LAMB1	DGKZ	ABCB7	GIPC1	MEA1	MRPL22	CETN1
	MBTPS2	UXS1	MAPK3	SLC25A37	LRP1	RPL7	NRN1L	MEX3D	ALPL
	CNRIP1	ENSGALG00000005107	FBXW5	KLHDC1	LRRC74B	ITFG2	MIGA2	HES6	MFSD9
	TMTC1	TMEM258	MKRN4P	MRPL35	CACTIN	H2AFZ	SLITRK4	SLC8A1	ENSGALG00000048754
	AKR1B10	ST6GALNAC1	BRE	RFXAP	UBL3	SPCS1	PIGH	LRRC57	KBTBD8
	RIC8A	BBOF1	HDAC4	CSGALNACT2	ENSGALG00000044628	KDM2A	ENSGALG00000048910	FAM110D	RAP1GAP2
	ENSGALG00000037816	GP5	RNF168	UBR5	LGALSL	SOX9	PSMG2	ENSGALG00000031298	SHLD3
	TCP1	ENSGALG00000038146	SEMA6A	SGMS2	ENSGALG00000017139	CRIP1	ANAPC15	FGGY	EBNA1BP2
	RSRP1	ENSGALG00000053507	KBTBD2	FAM13A	G2E3	GPR137C	ENSGALG00000053980	KIF5B	CTTNBP2NL
	EPB41L5	MCOLN2	PAPSS1	ARID4B	RPS6KA6	ENSGALG00000009272	ENSGALG00000033792	ENSGALG00000040260	ENSGALG00000027620
	ENSGALG00000036747	RNF26	MCL1	SLC22A16	PTPRS	ENSGALG00000027983	CDC37L1	KPNA3	RPSAP58
	TMEM263	ENSGALG00000053285	NVL	JAK2	SUGP2	LIG4	DCPS	SPC25	SRD5A3
	PRRX1	NIBAN2	JUN	ENSGALG00000031313	IFIH1	ENSGALG00000047673	ENSGALG00000052971	GMDS	H3F3C
	EFHD2	PCDH15	MARCKSL1	KIAA0930	AASDHPPT	RPL32	FAM43B	TRIM55	SORT1
	BLVRA	INHBB	WWC3	PORCN	MIER2	KLHL36	ENSGALG00000026607	prl	ENSGALG00000046830
	STOML3	OSBP2	DDX24	ENSGALG00000029381	ERLIN1	ENSGALG00000007131	RPL7L1	PLXND1	NCOA7
	KCNH6	ENSGALG00000054099	PWWP2B	TMC1	TENM2	ENSGALG00000007147	HS6ST2	ENSGALG00000054999	ATP23
	ITPK1	ENSGALG00000047717	ENSGALG00000027571	ENSGALG00000048306	FAM110B	RPS29	KRR1	ENSGALG00000028341	ENSGALG00000050400
	GLIPR2	ARL6	TENM2	CALN1	PEX2	H3F3C	NUP62	KCNQ3	RPL29
	ENSGALG00000048343	HAX1	SMC3	PLIN4	ATP1B3	DLX1	TMCC3	CPA6	SHARPIN
	LRRC7	SLC16A9	RSPRY1	GYG1	SOCS7	COX7A2	ASTN1	TEDC1	ZDHHC14
	PSMA7	COX6C	CAPRIN1	IL20RA	TJP2	DEPDC1B	ENSGALG00000012410	EMX2	RPL7A
	BICRAL	NDUFA13	UBN2	TP53INP1	TACC3	PPP1R21	C5orf51	VANGL1	BRD7
	CHPF2	PDZD2	SLC35F4	PTPN14	SPTBN1	WWC1	ISG20L2	EMC2	EML6
	ENSGALG00000034772	ERC1	FKBP8	MCOLN1	ATG16L1	TP53RK	USP37	CNTN4	ZFYVE9
	KRT17	HMGB3	ENSGALG00000045726	MCTS1	CCNB1	COX7B	ENSGALG00000052986	ZBTB8A	IPP
	CDC25B	ENSGALG00000044014	TLL1	LIN7C	ALG5	ENSGALG00000010722	ITGA9	UGGT2	CHAF1B
	HEXD	BCR	TOLLIP	AKAP7	TGIF1	TMEM222	CPT2	RNMT	SOD2
	MGAT4A	ENSGALG00000001805	BUB1	SBF1	RAD52	GJC3	HK1	BCAS2	NUDT5
	ADCY8	ENSGALG00000048034	NUDT6	ZBTB25	CHST3	MLLT10	ENSGALG00000033862	ERBIN	CMTM6
	RAPGEFL1	FRMD3	PFDN2	ADCYAP1R1	DEPDC1	ENSGALG00000001996	ENSGALG00000047027	CAND1	TRAM2
	DYSF	SENP8	ADNP	SBF2	BBX	NDUFB2	FAM129A	FMO3	ENSGALG00000051589
	FRS3	KAZN	TRAF7	ENSGALG00000044628	REEP3	NDUFS5	PLCXD2	POLR3A	RAB21
	ENSGALG00000052497	DCLK3	INVS	TARSL2	XPNPEP3	PRDM4	ASRGL1	ESPL1	PAX3
	ENSGALG00000054501	ENSGALG00000051392	GREB1L	FAM221A	RSBN1	H2AFY	SF3B4	ENSGALG00000009128	PSMC3IP
	C15orf48	ENSGALG00000007131	STAG2	ENSGALG00000012194	WEE1	ENSGALG00000042485	ENSGALG00000010189	CDKN2AIP	SETD6
	PKIB	NDUFC2	CREBRF	PRR14L	CRIP2	RPL38	HBS1L	CENPE	TK1
	KIF23	SMARCA2	ENSGALG00000033567	RAB9B	BDNF	KREMEN1	ANO5	NAPG	CBLN1
	NUDT16L1	MAPK4	MCCC1	GLO1	CHRM4	CNTNAP1	STK35	ZNF704	STK35
	ELF1	CAMKK1	SYTL1	ENSGALG00000032373	ANKRD11	NR3C1	PDZD2	INTS6	PSMD1
	PABPC4	C1QTNF4	ABHD18	TTC39C	NKAIN3	TBC1D20	COMMD4	RNF19A	ZNF706
	AJAP1	ENSGALG00000051184	IL17RD	ENSGALG00000051202	HCRT	SRSF1	ENSGALG00000007683	SLAIN2	GEMIN6
	NPHP4	SRSF2	ENSGALG00000014724	TMEM189	GRHL3	PLPPR5	ZCRB1	SUSD5	ENSGALG00000047233
	ENSGALG00000048467	PDCD5	POLA1	PPM1M	PRKAG1	USP31	ENSGALG00000035814	TRUB1	TPCN3
	ENSGALG00000026449	RNF144A	TDRD7	NME5	SWAP70	PUF60	SFR1	TTC37	FLT1
	RPL36	GRK3	LRP2BP	ENSGALG00000038926	EN2	NAALADL2	SLC16A14	NDUFV2	B4GALT2
	CYP2D6	ACTR6	SAMHD1	ENSGALG00000050425	ENSGALG00000049176	UROS	MTA2	HMGN4	IMP3
	ENGASE	TTLL1	RNF13	ZBED1	OPRM1	LSM5	FBXO4	LAMP3	TAGLN2
	PPP2CB	CIB4	DYX1C1	ATP5MC1	PSMB7	PIGY	ENSGALG00000003466	TMEM104	CFAP97D1
	SEC61G	CFD	THAP4	SCNN1B	AAMDC	PIGA	TMOD3	C5H11orf58	ENSGALG00000055056
	TRIT1	SLC25A5	ENSGALG00000004379	MEF2A	SPOCK3	S1PR1	ARL4A	NPC1	PPP1R1C
	STMN1	RPS16	CEP126	GAPVD1	KIAA1549L	NMI	MRPL12	MTFP1	HMGB1
	CDKL2	ENSGALG00000046649	FTL	CMTM4	ENSGALG00000046353	C25H1ORF43	C12orf4	ENSGALG00000048019	CHTF18
	LAMTOR1	ATP11C	C11H16orf70	FOXP4	TENM1	SKP1	MRPS9	MARF1	ENSGALG00000010074
	MTUS1	SLC25A46	USP12-like	BRD3	ATP9A	IFFO1	MFSD1	HIVEP2	HSCB
	ENSGALG00000048639	TMC7	LRWD1	DENND1B	SCMH1	DBI	NTRK1	ATAD2	SLC44A1
	POLK	ZBTB38	TFB1M	EXOSC10	GSTA2	LXN	ENSGALG00000026301	PRSS12	AK4
	TGFB3	MAP3K4	PRPSAP2	TJP2	TCF7L1	ENSGALG00000049176	COQ4	ADH4	EHBP1
	LUZP1	KLF12	GPBP1L1	ENSGALG00000012808	GYS1	ITGB3BP	ENSGALG00000041102	PALM2AKAP2	DONSON
	CDH11	PALMD	PRRC2C	BLM	RCOR1	PAQR8	RCC1	ENSGALG00000055058	ENSGALG00000052945
	SLC35C2	RPS21	APBA3	TPH2	STXBP4	PNPLA2	SETD7	LARP1	METRN
	YWHAZ	TAOK3	MAN2A2	TOB1	DLD	ENSGALG00000053196	PRRC2C	QKI	SPRY4
	ENSGALG00000037699	P2RX6	SPRED1	ELOVL2	GSS	ASB1	ENSGALG00000046877	RAB11A	C8orf88
	ATP6V1G1	SCAF8	CDR2	IRX2	G6PC2	ENSGALG00000015810	CASZ1	TNRC6A	TOM1
	ENSGALG00000034918	RELL1	ENSGALG00000046731	GPSM1	SMIM15	SYN3	RGCC	MRI1	YWHAH
	ENSGALG00000028830	THBS1	CBX1	AMH	GULP1	NTAQ1	ENSGALG00000015805	CILK1	TNNC1
	ENSGALG00000050539	DKC1	TPX2	SLAIN1	FOXP4	CUX1	ERMARD	SLC25A5	COL12A1
	SOX6	ANKS1A	STK17B	CFAP70	SLC30A1	WWC2	NOV	ENSGALG00000051597	BCAN
	SYT9	STX16	RASSF8	ADAM20	GLB1	ENSGALG00000009292	WFDC2	KATNAL1	WDR24
	PKNOX2	C4orf48	CELF2	FGF11	SERTAD4	GHDC	ENSGALG00000012591	FTSJ3	FAM177A1
	GRIN2A	CDKN1A	BBS5	SYT7	NOVA1	TMEM170A	NAIF1	KLF10	ENSGALG00000054145
	IFNGR1	SNTB1	PEMT	MYH11	ENSGALG00000035994	ENSGALG00000038939	RFC5	TBC1D1	RNF180
	SYPL2	DMXL1	RFNG	ENSGALG00000028496	ZNF521	ROMO1	LAMA5	SYNE2	RAB40B
	ERBB2	ENSGALG00000021692	IFT140	SLC6A17	DZIP1	MRPL35	KLHL36	PRORSD1P	OASL
	PHTF2	ENSGALG00000001110	ARAP2	TUBA8B	VTI1A	ENSGALG00000054803	HOXC6	MRPS5	ENSGALG00000054176
	GLRX3	CYP2U1	TCTN2	FAM102B	COX10	CST3	CDC42SE1	ENSGALG00000050216	ENSGALG00000029558
	SSBP4	DNAL1	C1H12ORF57	ENSGALG00000053510	LPCAT2	PAK4	UHRF2	TIAL1	FAM32A
	RCBTB1	NAMPTP1	ABCC1	CTRB2	SOS2	ENSGALG00000048082	KLHL23	EIF4G1	ARL9
	FAT1	RPA3	SLU7	ENSGALG00000042168	ENSGALG00000047800	ENSGALG00000042984	CDKAL1	ING4	GSTM2
	ENSGALG00000004725	ENSGALG00000004881	FAM122B	PPFIA2	PDGFD	RPL14	KLHL21	ZC4H2	IRAG1
	SMAGP	TMCO3	LHPP	ENSGALG00000052929	KLHL32	ESYT2	DUSP12	AURKAIP1	XPNPEP2
	TTC13	NDUFB3	RALY	ENSGALG00000049174	UNC80	RIC3	CAMK1G	TTC7A	ENSGALG00000025872
	SLC10A4	MICU3	NCAPG	GABRB3	AR	RPL34	SENP1	CSRNP3	ENSGALG00000036044
	PSMB7	VDAC2	GTPBP8	ENSGALG00000047376	SPHKAP	KLHL42	ENSGALG00000053641	TNC	ADGRG7
	KIF3A	TOMM22	ENSGALG00000049557	UNC5A	SMARCA1	SH2D3C	PSIP1	GAB2	PCDHGC5
	CEP19	H-RAS	VTN	ENSGALG00000052876	PSMD5	ENSGALG00000036044	ZMYND11	RDH14	ENSGALG00000029862
	AKR1D1	FRMD4A	C7orf50	ENSGALG00000038574	OGDH	CHRDL1	DNAJB6	RNF145	HOXA13
	GTF2A2	ENSGALG00000037957	ENSGALG00000001604	ENSGALG00000007740	C1H11ORF54	NPAS2	CMIP	IGFBP3	TMEM174
	UFL1	RAB40C	THY1	ENSGALG00000047072	ADAT1	ENSGALG00000010303	C2H6orf52	MOB1B	ENSGALG00000003836
	ISG20	GPR157	ENSGALG00000019284	REN	SLC35E1	ZIC4	ENSGALG00000007882	SLC47A1	TMEM42
	PADI1	MYO18A	TERF2IP	ENSGALG00000024136	XRCC6	ENSGALG00000048227	PEX10	ENSGALG00000049127	ALOX5
	ENSGALG00000001824	AP4B1	PACC1	DLK1	CDC27	ENSGALG00000011356	MTR	HPS4	DRC1
	SHOC1	SPATA2	NNF1	GATA6	FBXL7	CLIC3	OSBPL3	EDRF1	ENSGALG00000015026
	CAV1	EDF1	ENSGALG00000033920	ENSGALG00000028622	KANSL1L	PPP4R4	ERLIN2	ENSGALG00000042612	TFG
	RGS8	RPL4	USP15	CETP	GOLGA3	MATN3	UBAP2L	STX5	ENSGALG00000016922
	ENSGALG00000048387	ZNF770	HADHB	CPXM2	FUCA1	TMEM174	IFT43	ENSGALG00000006989	TRAF7
	BFSP1	BTBD10	TANK	HSPB8	PBX4	TMEM196	PPP2CB	PDXK	GLOD4
	GJC2	PCNX2	FAM8A1	LEPR	ENSGALG00000034050	FADS6	SLC22A5	GRSF1	DECR1
	ENSGALG00000049395	MAPKAPK2	COPB2	LRRTM2	FRMD4B	ENSGALG00000054650	FAM181B	LARS1	TRMT12
	IRF5	RPL3	COG2	ENSGALG00000046392	TLK2	ENSGALG00000003203	SCUBE3	ADCY6	ENSGALG00000043329
	MSS51	MFSD6	CACNG4	ENSGALG00000053784	RFC1	GFAP	HEY2	RASA2	RPS26
	MYOC	ENSGALG00000050047	EPB41	FOXG1	GPD2	ENSGALG00000025872	SH2D5	SNX13	B4GALT4
	CD44	TRNAU1AP	DCAF13	ENSGALG00000027173	RNFT1	ENSGALG00000004339	PCDHAC1	ENSGALG00000049689	DNAJA3
	ENSGALG00000049578	ARMC3	XPA	ENSGALG00000049402	CLCN5	AOX2	SPATA18	ENSGALG00000054180	TTC39A
	CACNA2D3	ENSGALG00000002091	XPO5	WFIKKN2	SLC9A1	RCSD1	PIGY	RANBP10	ENSGALG00000043758
	ADAM11	SORCS2	ENSGALG00000054317	CRYBB1	ENSGALG00000021686	SLC2A10	CYTH1	ENSGALG00000054753	LHFPL5
	TTPA	AFF3	LRRC8B	TLR5	MFGE8	ALOX5	TUBB	ENSGALG00000055090	NOL9
	CLCF1	TFCP2L1	ENSGALG00000023506	ADGRB2	CENPE	ENSGALG00000032836	DNAJC19	TAOK3	BLB2
	KL	ZC2HC1C	PECAM1	RHOG	NOTCH2	TMPRSS2	MYO1B	ENSGALG00000054561	CCL20
	TAPBPL	HNF4G	ZFYVE19	CASQ2	ARHGAP39	AIFM3	FN3KRP	ASXL3	PTPRB
	TTC29	GRB14	TXLNA	SLC11A1	GAS8	IRAK4	MRM2	ENSGALG00000033570	ENSGALG00000007698
	ENSGALG00000023601	ACSBG1	ARHGAP21	NGFR	FABP3	PHEX	MRPS36	SRP19	CCDC58
	ENSGALG00000049504	ENSGALG00000012317	TMEM55A	MREG	ENSGALG00000038799	ENSGALG00000054974	DEXI	SPTY2D1	DDX3X
	ENSGALG00000054418	SYDE1	CASS4	TMCO4	ARL5B	KCNQ2	ENSGALG00000034511	DIABLO	PIAS2
	ISM1	TRIM24	SRP68	MED13L	TPX2	RAPGEF5	POLR3E	SELENOI	CASP7
	ATP6V0E1	NAT8L	PTN	C11orf49	DOK5	ENSGALG00000003355	ENSGALG00000006048	HSPA9	PSMG2
	ENSGALG00000006693	LRPAP1	TBP	ANP32E	ENSGALG00000052684	ZNF706	UROS	SOSTDC1	ENSGALG00000026043
	ENSGALG00000032808	RPL30	POLR2M	MLST8	B3GAT1L	NDUFB5	SRA1	LYAR	ENSGALG00000052970
	PIGL	TIMM44	PPP1R8	LAPTM4B	SERINC4	ENSGALG00000049484	LAMP2	CLOCK	ENSGALG00000023083
	NDUFA12	COX4I1	CCNB3	NDUFA8	ZBTB33	C1H11ORF54	ENSGALG00000053773	NSMCE2	TMEM179
	RFWD3	PAK4	CNOT2	FAM76B	DSCC1	ODF1	ENSGALG00000034065	DNAJC24	ENSGALG00000046779
	ENSGALG00000030382	RAB5B	B3GNT2	RAPGEF4	GRIN2A	EFNA5	SURF6	KCNMB4	ENSGALG00000002692
	MED12L	STAB1	NUP188	ARL9	ZC3H7B	ATXN1	MAN2C1	GUK1	SLC36A4
	TKT	TMEM108	TRIM8	SH3BGRL	PKNOX2	RAD21L1	TLE3	MTERF3	ENSGALG00000009877
	KIFAP3	ENSGALG00000050153	ARGLU1	ACP1	ENSGALG00000003419	CPNE8	ENSGALG00000004169	ENSGALG00000038969	ENSGALG00000045350
	SCNN1B	FLOT2	CEP104	RIC8B	ATP13A3	ENSGALG00000052971	ENSGALG00000049176	TATDN1	ENSGALG00000004113
	ENSGALG00000052538	P2RY6	LETM2	FBXL21	BRPF3	CCDC112	RNF121	CEP55	ENSGALG00000017314
	C13H5orf15	TTC8	SMTN	REEP2	CYP4A22	CAMSAP1	MPP3	MRPL24	RPS23
	ENSGALG00000045199	ATG2B	NOA1	SEPSECS	TXN	CKAP2L	HYKK	DOT1L	HESX1
	GPR162	PPP3CC	ENSGALG00000048091	ENSGALG00000049293	ENSGALG00000048883	HNRNPA2B1	TUBGCP4	AMIGO1	ENSGALG00000044299
	CFAP99	ENSGALG00000001791	AATF	PFKL	FAM102A	CDK15	FAAH2	TM6SF1	MYH10
	AZIN1	PPDPF	ASH2L	FOXN2	CCNE1	EYA2	MRPL24	TMBIM1	AIMP2
	DIPK2A	RABEP1	MGLL	NFAT5	ATF4	SLC66A3	UMAD1	RNF121	LARP4B
	ZDHHC21	CD34	GHITM	FARP2	UBIAD1	ENSGALG00000033303	ACP2	MRPL32	TENM4
	YIPF1	CPAMD8	GALNT18	NDST1	PARP12	RPS20	FZR1	PUS7	CPLX1
	PRCC	BICC1	COMMD9	DNMT3A	MRPL43	NDUFB1	PSTK	BCS1L	ENSGALG00000039203
	STAT5A	GID8	MAVS	GM2A	ATP5PF	MRTO4	ECT2	MOCS1	XBP1
	EPS15L1	TMCC3	ENSGALG00000034761	ENSGALG00000016508	TYW5	PIF1	CDADC1	UTP4	ENSGALG00000030384
	BMI1	PI4KB	PRDM2	ENSGALG00000006083	ENSGALG00000003325	ENSGALG00000037802	ARL6IP1	CDCA9	SKIV2L
	ACTA2	ENSGALG00000054032	FBXO3	NAT9	ENSGALG00000048144	SSR2	SLC9A8	ENSGALG00000006140	RPS14
	EPC1	DUSP21	PFKFB2	ENSGALG00000011177	CENPM	EXOC2	PI4KA	ENSGALG00000038189	ENSGALG00000054713
	ABLIM1	CYR61	CASC4	TRPC3	LAMC1	CCNJ	PAK2	ENSGALG00000041181	CSNK1G1
	NR1D1	CLN5	TMEM106B	MCM5	SELENOO	CNTLN	CLINT1	ENSGALG00000005475	SEC11A
	NGB	COX7A2	LEMD2	PTGR2	DPYD	EBF4	SRI	FSCN1	NDUFS7
	ENSGALG00000010203	ENSGALG00000046740	TRAF5	EN2	GRB2	CCN3	AP3M1	NCBP3	PITPNB
	PLD1	HOXB5	FGD4	SGCG	ELAVL1	RPL9	IPO11	TEAD3	LETM2
	RNF182	TSHZ3	DNAJB14	DTNBP1	ENSGALG00000054057	SEC23A	ASF1A	B3GALNT2	PSMD14
	ENSGALG00000034218	HNRNPH3	CLK2	ENSGALG00000033770	CTSH	ENSGALG00000054991	RBM45	NUDT12	BRF2
	PHF21B	TMOD2	AGT	PRPF3	CKAP5	TEX9	NSL1	ENSGALG00000050983	DNPEP
	GNG13	APOC3	SPSB3	CRMP1	DDOST	COTL1	ENSGALG00000014724	ENSGALG00000016815	RPS10
	STX12	NBL1	MSL1	REEP3	ENSGALG00000050395	HYAL1	FOXM1	FAM43A	ZNF467
	FAM20B	MAP7D1	RASL11B	QSOX1	ADAM10	NEUROG1	SARS	ADCY8	NCOA4
	SPATA17	FPGT	UGDH	PHB	ENSGALG00000027183	DIP2C	HTD2	TENM4	SLC11A2
	ENO1	RPLP0	PDGFB	ENSGALG00000050253	NME1	ENSGALG00000038672	DYX1C1	MAD2L2	PLPP6
	NHEJ1	TSPAN12	TACC3	IFNAR2	SH3KBP1	WDR25	ACOT8	PLEKHO1	RPS29
	OSCP1	PDIA3	PTPN2	SLC46A1	GJB6	WDR86	PHIP	UAP1L1	CAMK2G
	NRBP2	TNFAIP3	P4HB	GAS8	SLC26A3	ENSGALG00000011177	DLAT	CFLAR	ORC6
	HELQ	LYN	LIMK1	ENSGALG00000028749	NOS3	CNNM4	SCARF2	ENSGALG00000051336	ENSGALG00000042572
	ENSGALG00000051598	LINGO1	HSPA4L	ALAD	ENSGALG00000006717	ENSGALG00000047488	RAB11FIP1	CDC42EP4	ENSGALG00000047879
	ENSGALG00000037599	ERH	NUP42	RPUSD1	IRS1	ASIC1	TRAF3IP1	CSNK1A1	RFX7
	NDUFC2	RPL5	L3MBTL2	CCT7	ANKFN1	NANP	ENSGALG00000042984	NUBPL	TIMMDC1
	LIMS2	C14orf2	DR1	ENSGALG00000035457	ENSGALG00000015675	MARCHF3	BOK	TRAPPC5	ATPAF2
	NOP56	MAL2	RNF207	ENSGALG00000010169	KLHL26	SMURF2	SNAPIN	DDB1	SSR3
	ENSGALG00000049348	UQCR11	LAMP1	GRK7	GPR158	METRN	SPATA7	FAM103A1	ORMDL2
	S100A10	PUSL1	SDAD1	ENSGALG00000005493	CLDN10	ENSGALG00000033034	FOXJ2	RHBG	PTGFRN
	PLXNA2	HS1BP3	DNAJB12	GRAMD4	PPP4R3C	RPL17	TSC22D4	PDZD8	OBI1
	MATN1	DNAAF6	USP34	DNAJA2	TRMT13	SORD	SNRK	ATP6V1B2	ENSGALG00000034512
	ENSGALG00000001244	ADA	MFSD1	ENSGALG00000048187	TCEANC2	FOXP2	NFE2L2	TNIP2	ENSGALG00000009959
	ENSGALG00000017276	ENKUR	USO1	SLIRP	ENSGALG00000003572	AGXT2	TAF6L	NBN	COPE
	SLC49A4	CNBP	MTAP	NELFB	ENSGALG00000004400	SNRPE	MYO7A	ZZZ3	ENSGALG00000030808
	ATP5I	SLC19A1	PHF20L1	CPZ	RTTN	GCSH	PRKRIP1	RSRC1	MRPS35
	GNG5	ENSGALG00000030086	BLOC1S4	SLC35E3	NEK1	ADGRG2	C1H2ORF49	RHNO1	DCLRE1A
	BARX1	GALNT6	TM9SF2L	DUSP23	MAPK3	GRIA1	C15orf61	ZNHIT3	DPY19L3
	ENSGALG00000053041	UBL5	VPS35	RBM43	OXR1	KCNJ3	ADRM1	TMEM50A	ENSGALG00000006465
	ELP4	VPS37D	HERPUD2	ZER1	SLIRP	RPL3	L3HYPDH	TPP2	PGAP3
	STK39	JAM3	UBA2	PIGK	EML6	MMP24	MRRFP1	KLHL18	CYP17A1
	GALNT6	MYBL1	HERC1	WDR6	ENSGALG00000047847	ATP5C1	ODC1	CLIP2	NELL1
	AP1S2	MSRB1	RAF1	SLK	LAMP1	TIAM2	NPEPPS	LDLRAD4	SLC25A13
	ATE1	MRPL9	CTTN	GTSF1	PGM2L1	HINTW	ENSGALG00000038528	SLC2A13	SPOCK2
	TOB2	SDR42E1	RNF114	CLDND1	ARHGAP5	GPSM2	RHOBTB2	JUP	NADK2
	AUH	PABPC4	PRELID3B	MAP4K3	SLC16A10	RPS11	SRPX	ABHD14B	SH3PXD2B
	ENSGALG00000041221	ENSGALG00000050596	GLRX5	ENSGALG00000007268	WDFY1	ENSGALG00000029935	PCYT1B	MEF2A	QARS
	CBL	ENSGALG00000052799	ENSGALG00000048280	NRGN	TCN2	WIPI1	PMM2	CLIC2	SC5D
	TNFRSF1A	ENSGALG00000041419	TNKS2	SELENOW	VPS13D	FBXL4	NUP107	INTS1	DCTN2
	HGS	CTNND1	ENSGALG00000040828	FAM98B	PAPOLB	SENP7	CEP19	WAPL	CCND2
	ENSGALG00000042533	ENSGALG00000014262	KIF1BP	SPON1	TRMT12	ENSGALG00000052799	PSMD6	WDR43	ALG2
	SFXN2	DEXI	PLEKHF2	TWIST1	JKAMP	EXOC8	RPS6KB1	DVL3	PPP1R12B
	TRIM59	AFG1L	CENPW	HOXD4	ENSGALG00000002463	ND5	C12orf75	HCFC2	R3HDM4
	ENSGALG00000034376	PKD1	EFTUD2	KCNAB2	PHF12	CHD5	TMEM42	KDM1A	MMAA
	PTGR2	TUBA1A	SGK3	EVI5L	LRP3	RPL10A	SEC16B	APBA2	RGS7BP
	TMEM30A	ENSGALG00000003348	MID1	KCNH6	TEAD1	GPD2	ALDH1A3	ACBD5	ABCC4
	SLC44A3	ENSA	CCDC93	BCLAF3	SEC24A	CNNM2	ENSGALG00000049903	C9orf116	TBC1D9
	TFCP2	ERGIC3	LGALSL	ITPKA	C6orf132	IFNGR1	ENSGALG00000038964	ENSGALG00000000816	PIKFYVE
	TRPM3	ZBTB11	PPARGC1A	ENSGALG00000011296	PDE6D	RPL35A	ENSGALG00000006838	ENSGALG00000033014	UBE2B
	ENSGALG00000047563	NFKBIB	KIAA1549	DZIP1	ENSGALG00000001110	HDGF	MLLT11	PRKAA1	ABTB1
	ENSGALG00000040808	ENSGALG00000014734	KATNBL1	ATOX1	KPNA2	UPP1	SLC16A5	ZCCHC10	MRPL34
	KIAA2026	ENSGALG00000054991	NFYA	CYCS	GKAP1	RPLP1	ENSGALG00000032836	ALDH6A1	MRPL3
	EGFL7	SCNN1A	WDHD1	ENSGALG00000001536	SP4	LRP11	ENSGALG00000029862	ENSGALG00000002042	ENSGALG00000039648
	ENSGALG00000028749	PLEKHM3	CNN3	CBY1	ENSGALG00000048373	ARMC2	NPAS2	RNF165	POGLUT2
	ENSGALG00000003355	RHBDF2	RALGAPB	DARS2	CTDSPL	VANGL2	ENSGALG00000031167	FGF22	FAM83H
	ONECUT1	ENSGALG00000006851	ZC3H18	AHDC1	FAM149B1	RADX	COA6	VPS37B	BRAF
	SUMF1	SLC45A3	GCN1	INPP5B	SGO1	CRIP2	PSMD4	GABRA1	AKAP8
	MED13	CCDC181	NEGR1	ENSGALG00000006056	R3HDML	RPS3	TNFRSF9	UBE2O	SGTB
	CLCN7	KCNH5	ENSGALG00000007287	CCDC171	ENSGALG00000052037	TPI1	PPP2R5D	PEX14	MTHFR
	KRT7	ENSGALG00000015203	GCLM	ENSGALG00000001701	PIK3CG	CCDC130	NEK4	MED13	NDUFB7
	RBM43	ENSGALG00000054942	C10orf88	ENSGALG00000047187	TLE3	FEZ1	RBM11	CHD9	VAMP3
	C22H2ORF42	ACP1	C2H6orf52	LETM1	RASL11A	GULP1	ENSGALG00000050182	ARL14	CKS1B
	MMS22L	FNDC3A	ENSGALG00000039958	MSH6	CRYM	WARS2	ENSGALG00000041098	EDA2R	NSMCE1
	SAMD10	PAK1	PARD3	E4F1	ENSGALG00000008141	PSMB4	THPO	SLC6A4	CRYBG2
	IKBIP	ENSGALG00000009128	CYB5R1	SLX4	ATP6AP2	RAB22A	FARSB	PFKM	CLP1
	BCAT1	PFDN1	WDR75	USP38	SPIRE1	ZC3H12B	RGS14	PTGES	FH
	BZW1	TXNDC15	EXOC4	EPC1	ENSGALG00000033254	ADGRL3	LAS1L	TMEM45B	ACP2
	TANGO6	NDUFS5	PPP1R3E	ENSGALG00000050400	ASAH1	DAPP1	METTL24	ENSGALG00000047721	CAMK4
	C3H6ORF203	SSBP2	SF3A1	S100A10	EBF2	CCDC127	WRN	BIRC5	WDR47
	VSIG10	SFPQ	CR1L	YBEY	HERC3	MYO19	MTIF2	DCP2	FANCB
	FKBP9	EDRF1	RRAS	SLC44A5	GAB1	NCOA3	UBE2Q2	ANGPT2	IFT20
	LRMDA	TOP2A	NAPRT	NKIRAS2	STK40	MASP2	TSN	YTHDC2	CSMD2
	SLC35A1	NEK7	PKP4	RAB3IL1	CDK5RAP3	CEP19	AZIN1	PYGB	MRRFP1
	ENSGALG00000009959	EIF4A3	ENSGALG00000003419	ENSGALG00000047525	IP6K2	TOMM6	MNS1	RYR2	TTC28
	ENSGALG00000044768	PTK2	GPM6B	GRIA1	SMTN	ST8SIA1	SLC29A3	COMMD10	ENSGALG00000029674
	BCAR1	ATP13A1	SMYD4	PSMB7	C11H19orf12	ZDHHC8	HAL	SBSPONL	WASF1
	APLN	NDUFB1	ATP1B3	ENSGALG00000015944	CCDC103	FOXP4	RHBDL3	SFMBT2	PM20D2
	SHFM1	CELF1	NDUFA2	AQP11	FUT11	LIN9	SNX22	CENPU	SCUBE3
	GPATCH2L	FAM114A1	PANK2	OPTN	NAT8L	VAC14	SRRM1	DDX17	TM2D3
	HMGN1	SLC16A2	ENSGALG00000006345	XPA	SYT17	NUCKS1	SEMA7A	MED7	ENSGALG00000043327
	SUCLG2	PSMA5	PAFAH1B1	PATL1	TAL2	PPIL1	ENSGALG00000038783	ANP32B	YPEL4
	DCAF1	FAM120B	NXT2	LRRK2	ATP5I	RIMS2	PPP2CA	ANKRD39	NUP93
	ICOSLG	CYTB	VEZT	CACNA1S	SCRN1	ENSGALG00000053391	UPF2	ANAPC1	SP5
	ALDH4A1	RPS2	TPGS2	SLC2A8	ROBO1	ENSGALG00000037671	ATP6V1E1	PDCD2	TSNAX
	CLDND1	CALM1	ELAVL1	ENSGALG00000052769	SMC4	SUGCT	ENSGALG00000001317	PRKAR1B	FASTK
	SUMO1	MYO18B	MXI1	PLBD1	C11orf87	NR4A3	AIF1L	CCDC59	DLX6
	MAPRE1	CNN2	RUNDC1	TBC1D8B	DUSP8	LRFN5	TXN2	ENSGALG00000038896	KYNU
	ENSGALG00000047516	LRCH3	RARB	EVC	ENSGALG00000000645	PRKCE	KIF24	RAB23	HNRNPU
	COX5A	SAP30L	IMPA1	ENSGALG00000035780	ENSGALG00000051750	ENSGALG00000035457	CRYZL1	CEP192	ALDH1L2
	CHURC1	TTC21B	CC2D1B	SYT9	SLC46A3	ENSGALG00000032903	SNIP1	ACAT2	RDX
	WDR31	DENR	POLDIP3	ZBTB39	THBS2	KCNB1	ENSGALG00000049484	FKBP2	KDM4C
	MICAL2	RINT1	EPS15	ENSGALG00000044418	CATHL3	BUD31	YPEL1	CNP1	RPS21
	ARMH1	NR2F1	ZCCHC8	OTX1	C4orf48	SIPA1L2	IDH2	APEH	LRP6
	PHB	GPX4	FBLN7	NHSL2	IQSEC1	CDA	ENSGALG00000052511	SPTSSA	TMEM230
	LZTS2	NEDD1	RILPL1	SOD3	TTC7B	ENSGALG00000044354	ALAS1	SMIM19	APOO
	ZHX3	PPIL1	MRPS27	CCDC60	AK1	ENSGALG00000053885	ENSGALG00000003575	ENSGALG00000036747	GPI
	ENSGALG00000049455	RPS7	MTMR8	NSMF	ENSGALG00000030718	MID2	E2F3	BROX	BSPRY
	SEPTIN12	RAB3IL1	NFE2L2	BLB2	ENSGALG00000048467	ENSGALG00000051382	AMACR	RAP1GDS1	UHRF1
	SNAP25	ZSWIM5	NOL9	ENSGALG00000047489	ENSGALG00000046939	ENSGALG00000003684	FAM117A	COX10	KCTD15
	TENM1	RAB33A	PICK1	PGR	ENSGALG00000040055	ENSGALG00000048291	UBE2N	ZNF462	ELOVL6
	CORO2B	PRPH	PACSIN1	DEGS2	TNFRSF10B	MYLK2	FAM241A	SMDT1	ENSGALG00000013101
	ENSGALG00000047352	RPS27A	ENSGALG00000049347	SYNDIG1L	MBTPS2	VGLL1	MAPK10	BICD1	VEGFA
	S1PR2	CACFD1	BEND6	RHCE	CRLS1	SCRG1	STX2	ENSGALG00000011172	TMEM138
	ING4	WDR11	PPM1G	CYP7B1	PRDM2	RASGEF1C	ENSGALG00000038549	DAPK1	MAK16
	CNBP	SLC4A3	H2AFY	PLPP7	SLC35C1	FAM83B	TGFB1	NUS1	NDUFAF7
	ENSGALG00000040182	EIF3I	MEMO1	ENSGALG00000049689	RAB3GAP2	ENSGALG00000054444	FAM114A2	PLXNC1	YRDC
	ENSGALG00000016971	FZD7	TMEM231	SNRPB2	TMEM104	ADGRA2	CHCHD10	PRKCD	TRPS1
	SLC25A5	ENSGALG00000051597	MACF1	DHRS11	GPATCH1	ENSGALG00000009041	LIAS	ENSGALG00000046727	CCDC117
	ENSGALG00000054496	ARHGEF26	DUSP6	ENSGALG00000051458	BLOC1S6	DIRAS1	SS18L1	PRDM15	GSTO2
	SFPQ	TDRD1	ENSGALG00000035994	SLC6A6	ENSGALG00000049096	SLC27A6	ENSGALG00000014719	PRPF38A	ENSGALG00000051337
	NRN1	KCNH6	YTHDC1	ANK2	SCUBE3	ENSGALG00000003058	JAGN1	ADAM23	ELK3
	ZBTB37	RPL22	CLNS1A	DOP1A	STEAP2	ENSGALG00000045636	MANEA	TCF3	MCF2L2
	FOXP1	HMGN1	BBS4	PGAP3	DNMBP	ENSGALG00000007814	CMAS	SFI1	TFAM
	QPCTL	MDFIC	STN1	ENSGALG00000050582	ASB1	ENSGALG00000034586	SRP9	ENSGALG00000006465	NDUFB9
	BEND6	MRPL57	SZT2	OIT3	ENSGALG00000051260	PLCL1	COG1	USP37	ENSGALG00000046210
	ENSGALG00000035675	P2RX4	LRRC8D	ENSGALG00000035945	MFSD4B	ENSGALG00000029521	SUOX	ENSGALG00000032057	RPS12
	DYNLRB2	UBXN2B	DHX37	HDX	PICK1	ENSGALG00000054988	FAAP24	INSR	AKR7L
	FAAP100	RPS25	LBR	RBSN	DDX55	PDGFRB	THOP1	WDR82	VAPA
	ENSGALG00000046098	ARL9	BUB1B	ZNF777	ENSGALG00000034903	TNFRSF11A	RGS3	CDKN3	LAMTOR5
	ENSGALG00000046720	ATP10A	PLEKHA7	ENSGALG00000037816	PRPF6	MDGA2	LARP7	SLC7A5	TPM4
	GCC2	FRS3	KCTD7	PRMT3	ENSGALG00000001289	ENSGALG00000048190	SECISBP2L	ENSGALG00000050608	UBFD1
	ZBTB21	ENSGALG00000051937	NDUFB8	PPP4R3A	MAD2L1BP	FAM124B	LYPLAL1	MAP4K3	PEF1
	NEK3	ENSGALG00000047380	C13H5orf15	STXBP1	IFT172	ENSGALG00000004393	ENSGALG00000011296	ST8SIA5	THG1L
	SCAMP2	ATP6V0A4	CAB39	MRI1	TBCA	ZBTB7C	ETFRF1	MRTFA	KLHDC2
	ENSGALG00000019077	PHYH	PDGFRL	MFSD4A	DIP2A	COLEC11	WBP4	SPRY4	NFKB2
	DPYD	RAB39A	GALNT9	PHTF1	B4GALT3	ENSGALG00000047794	EXTL3	ACADSB	RIOK2
	TMEM130	ATP6AP1L	CEP63	SLC35C1	SLC52A3	ZPBP	NFASC	FLII	ENSGALG00000046507
	TYK2	KCNRG	CNOT11	STIP1	PPP1R9B	ENSGALG00000045478	ENSGALG00000048343	ENSGALG00000001317	MAP1S
	ILF2	CHRM3	PCYT1B	WDR13	RIC3	RPS15	E2F7	KANSL3	SH3RF2
	RRAS	ENSGALG00000028681	LYPD1	ENSGALG00000023640	TRIM33	RPS26	LRRC7	CENPQ	ENSGALG00000030259
	ENSGALG00000052976	ENSGALG00000050983	ETF1	TXNIP	RAB6A	AIMP1	DNAH5	NCOA5	CRYGS
	UBA52	PKIB	ST3GAL2	TMEM237	FKBP4	RRS1	NDUFAF4	ATAD3A	MAB21L1
	HS3ST1	ENSGALG00000016815	LGMN	RANBP1	ENSGALG00000050176	SNRPGP15	TPCN3	ENSGALG00000051382	PAK5
	SULF2	POMGNT2	COA8	ANK3	CHRNA4	COA4	CA3B	CXCL13L3	HES6
	RPL4	RPS10	PHF11	GATB	CXXC5	EIF2AK4	RABGAP1L	ENSGALG00000047794	FUBP1
	IFT57	ENSGALG00000007268	KCNK2	ZBTB33	MAPKAPK5	IQCG	TMEM39B	ENSGALG00000053867	GINS3
	ACOT7	ENSGALG00000045074	ZNF362	GRK3	SRBD1	PTPN6	TM9SF2L	ENSGALG00000029521	IRF2BPL
	ENSGALG00000035017	ENSGALG00000009355	ENSGALG00000001389	TCTN2	DRAP1	MARK3	BRIP1	LTN1	NDUFAF6
	ENSGALG00000050324	NRGN	TGFB1I1	UEVLD	EIF2S2	WWP1	PFKFB3	NCOR2	ECI1
	ENSGALG00000041008	CISD2	ENSGALG00000030512	ZNF276	CLSTN1	TLX3	JPH1	MRPL3	PIGT
	NINJ2	WDFY3	SLC66A2	OLFM1	IDE	ENSGALG00000007596	SRP54	METTL22	SLC17A9
	ENSGALG00000013007	ENSGALG00000033254	PDHX	TTC8	DDX11	OVOL2	DRG2	SCAPER	CRYGN
	PRSS23	ENSGALG00000051049	RNF214	CYBA	METTL3	TJP2	RTF1	FAP	ENSGALG00000009859
	FGF6	YBX1	EIF2A	GLT8D1	ENSGALG00000014589	ENSGALG00000012621	UBQLN1	NNT	TXNDC12
	ENSGALG00000028207	RBMXL1	GPATCH2	ZBTB38	KIF1A	NFKBIA	ENSGALG00000028267	ENSGALG00000005464	C7orf73
	RALYL	LDAH	MED1	RASIP1	FAM76A	GPC4	COPS2	MTRR	SLC25A32
	ENSGALG00000009006	ENSGALG00000040291	SLC15A4	PHF21B	ZHX2	MYH10	RNF14	SALL4	DERA
	CFAP58	RSL24D1	MARCH5	C7H2ORF69	TRANK1	ANKRD16	GPR161	TAB2	CREG1
	RPP25	TRA2B	TNFAIP1	NUBP2	ENDOG	CHMP1A	DNAJC17	ENSGALG00000040131	BAK1
	ENSGALG00000048671	ENSGALG00000005775	XPNPEP1	C14H16orf45	STAB1	FSTL1	G2E3	FAM49A	MTA2
	ENSGALG00000046738	RPL8	ZNFX1	RCAN3	DUS4L	PRDX4	NAXE	ENSGALG00000050868	ENSGALG00000053659
	PGM5	RPS4Y1	PRPF39	TBL1XR1	PACRGL	NECTIN4	RIMKLB	METAP1	CYFIP2
	PLPP2	PGS1	EIF2D	MXI1	SLC20A1	RPL21	UHRF1BP1	CYP20A1	FAP
	DMGDH	WDR59	NRF1	ATP2A3	AKAP1	PRR7	UBE2J2	MRPS11	HPS1
	ANKEF1	ACSS3	ABCC8	SOCS7	PPDPF	GATB	PGGT1B	EIF2B1	PSMD2
	ENSGALG00000054017	FAM105A	MYLIP	EPS15L1	ITGA9	MARK1	ABL1	MTHFD1L	GTF3C3
	PFKM	RPL11	GTF2H3	LRRC6	ENSGALG00000028551	PHLPP1	APOO	IFT46	PECR
	ENSGALG00000002326	ENSGALG00000030853	AHI1	AHI1	ENSGALG00000006818	GRIN2A	GAS8	PKNOX1	SUV39H1
	GCNT4	ENSGALG00000050539	TCERG1	OCLN	XPA	FUBP1	PPARG	GMPS	RTN4IP1
	RAX	SOX6	SNAPC3	HN1	BUB1B	SAMD4B	DYNLT3	SEMA4G	ZNHIT6
	ENSGALG00000045282	LAMTOR2	STX17	DPH7	ARVCF	SOCS6	ARPC2	RHOV	MRPS27
	LRRC23	MBTPS1	LRRN4	HTR7	SHTN1	HMP19	CELF5	CHCHD4	RAB1B
	ZNF385A	EPB41	ENSGALG00000054505	ENSGALG00000043926	NSG1	GPR85	ENSGALG00000047627	HIST1H110	KLHL18
	ENSGALG00000039480	JKAMP	PIGK	PHF21A	CENPC	GIPC3	AP3M2	HIF3A	RNF19B
	ERG	ZBTB32	BBS7	MARK3	GNPDA2	ENSGALG00000048239	FBXO11	KIRREL3	MGARP
	OBSL1	OSBPL2	ODF2	GCK	PNPLA6	TPCN1	QSOX2	APAF1	TTYH2
	MEGF9	CAMKMT	CMC4	WDR89	CD80	POMT2	ENSGALG00000032223	ENSGALG00000013809	CTNNBIP1
	OTX2	SDHD	CTNNBL1	SLC27A4	SLC22A16	KLHDC1	TMEM254	PRTFDC1	MAX
	ANXA13	KIAA0895L	GPN1	ARRDC4	ENSGALG00000001620	RPL39L	UTP15	SMARCB1	ENSGALG00000002091
	GTF2A1L	PENK	SRPX	WDR41	FAM20A	ZNF687	ENSGALG00000004814	RBM8A	ENSGALG00000014857
	ENSGALG00000039509	SEMA3E	CELF1	ENSGALG00000001389	C11orf52	ACTC1	RNF146	TNNC2	ENSGALG00000054320
	ENSGALG00000048707	TCF24	SREBF2	IQCG	CASZ1	RFX3	EPRS	ENSGALG00000043290	ANKRD6
	MBOAT1	STAT2	APC	DAW1	WASH1	TPT1	AK1	ENSGALG00000043074	CCNT1
	PLP1	XKR8	FLVCR2	ABCD3	AP2A2	OLFM3	NDUFAF7	CCDC91	DHX36
	NPFFR1	DAGLB	ENSGALG00000053332	IDS	DIPK1B	MND1	MED22	ERAL1	CDCP1
	ENSGALG00000053766	NAPB	REL	CR1L	NAXE	EIF4A2	FAIM	FAF1	PRDX1
	ITGB1BP3	ELK4	MXD1	TXLNA	LURAP1L	SPIRE1	ENSGALG00000011190	BID	PPP2R5E
	ENSGALG00000051404	HELB	KATNB1	ZYG11A	IQCH	LY6E	DNAJB5	SMN	PPID
	ENSGALG00000004173	EGR1	CFL2	LPIN2	BTBD2	ENSGALG00000035945	TGFB1I1	ENSGALG00000054787	TMEM63B
	ECEL1	AQP11	C10orf2	MAPK3	RNF150	KCNK10	SUDS3	ENSGALG00000004747	HNRNPA1
	PPME1	LAMP1	BRD2	WLS	ASB7	ENSGALG00000047166	FOXL3	ENSGALG00000047573	BAIAP2L1
	ARHGAP29	DDX3X	FAM161A	TMEM168	GALNT6	ENSGALG00000050582	POLR3B	TERT	SFT2D2
	LRRN4	COX6A1	ANO5	IPO13	STX17	FGFBP2	AAR2	ERI2	COQ2
	ENSGALG00000003990	TRAPPC13	FAM160A1	DNAJB14	FAM13B	KCNT2	LRRC8D	PSMC5	LANCL3
	BF2	GNA11	PLAA	JPH1	NEGR1	ENSGALG00000007841	CHMP4C	ENSGALG00000047126	RPL23
	METTL25	TM9SF2	SELENOT	FAM46A	OSBPL6	ADAM9	ENSGALG00000041338	PQLC2	ENSGALG00000050440
	ZNF827	CACNA1G	FPGT	GC	ENSGALG00000038652	LHFPL4	PSMC5	ENSGALG00000002577	HMGCR
	LDAH	ARHGEF6	MEIS2	PMS1	AASDH	NHLRC1	EPHA7	DCTN5	ENSGALG00000043593
	PSMA2	ENSGALG00000049347	CARHSP1	TSPO	ZPR1	MCU	PDE7A	ENSGALG00000017706	TRAPPC5
	OSBPL10	ACTB	BPIFB3	PLEKHA3	KCTD17	ENSGALG00000054420	KIF1B	MYO1H	ENSGALG00000005601
	PIGX	RAD23A	RBM19	ENSGALG00000016732	SULF2	GAN	RPS27L	PUF60	DKK1
	NPR3	EIF4G2	NR6A1	GMEB2	PHF20	PIGL	FOXN2	DDX18	MTMR1
	MLLT10	STK17A	RNF139	NHP2	TDRD7	ENSGALG00000047346	SLC39A6	BCL11A	PTX3
	ENSGALG00000030112	PFDN4	CEP95	ENSGALG00000016217	TMSB4X	TSPO2	ORC1	ENSGALG00000041323	E2F1
	FAR2	KMT2C	SRPRA	TMEM116	PHTF2	RPL12	MRPL19	DPYS	ENSGALG00000003387
	EDF1	PCF11	CEP68	ENSGALG00000001244	RFFL	SLC3A1	HACD4	CCND1	ENSGALG00000007954
	GABPB2	DCAKD	PEX1	ENSGALG00000005303	IFNGR1	EIF3E	ENSGALG00000050742	ENSGALG00000007513	MTX2
	VTI1A	ENSGALG00000050568	WDR20	ATL1	TRIM28	TBC1D2	PAX6	SPRED2	HSF3
	PFDN1	COQ10B	TCTN1	ENSGALG00000037253	SNAPC1	POLK	MARF1	TPM4	TIMM17B
	BTF3L4	NRK	AFMID	ENSGALG00000049067	ACTB	NDUFA4	BRAT1	ENSGALG00000001963	RP1-27O5.3
	AFF1	GPR155	TMEM209	ENSGALG00000050676	ARMC2	ENSGALG00000029896	PMPCB	DPY30	ENSGALG00000034735
	MYO9B	ACHE	ATP11B	LONRF3	SCAMP5	SCNM1	HARS	GFM1	COMMD2
	TAF4B	ZEB2	ENSGALG00000028267	WDR35	ENSGALG00000048038	KCNH4	MRPS34	TMEM94	ZFP36L1
	NREP	CNST	GLO1	PUSL1	PCGF2	ATP6V1G1	NAA40	SNRPA1	ATXN1L
	ENSGALG00000010034	MAPRE1	NCOA4	LRP11	ENSGALG00000014664	SNX21	GPALPP1	MAN1C1	ENSGALG00000052538
	ANKS6	SLC35E1	TMEM97	PFN4	ENSGALG00000049516	POLR3E	ENSGALG00000004108	SLC39A13	ENSGALG00000040713
	ENSGALG00000009387	FGD6	CDON	PGRMC1	ENSGALG00000026991	MKNK1	MAL2	CABIN1	ENSGALG00000036310
	CACNA1S	IQCH	ENSGALG00000002043	ENSGALG00000012068	ENSGALG00000051776	MED27	ENSGALG00000040044	EZH2	ENSGALG00000040415
	ZNF777	VPS13A	CTDSPL2	CSRP1	ENSGALG00000007740	PTGES3L	ZUP1	NKTR	PAPSS2
	NADSYN1	SH3BGRL3	CTPS1	AIP	FGL2	LIMD1	RAP2A	ENSGALG00000028174	ENSGALG00000046754
	PMEL	HIPK2	ENSGALG00000029330	ENSGALG00000010713	C16orf89	ACVR2B	SRPK1	TRIQK	COL25A1
	ENSGALG00000049347	ND4	ENSGALG00000053675	ENSGALG00000016285	REN	KLF5	TCF25	BRWD1	TCFL5
	NEBL	ELP6	ENSGALG00000004329	LSM8	ENSGALG00000014585	RPS8	TFG	TUBGCP2	ENSGALG00000046637
	ENSGALG00000008141	WNT11B	ENSGALG00000016327	RDH5	ENSGALG00000052876	MVB12A	CCNO	COQ5	ASPN
	ENSGALG00000006048	FKBP14	XPOT	PRPF39	ADGRD1	CDADC1	ADAMTS19	UBR5	GPR183
	DAAM1	PHF21B	ZFC3H1	ENSGALG00000034803	ENSGALG00000048014	ENSGALG00000039008	AVPR1A	LMBRD2	CYP4V2
	ANKFN1	CEP57L1	ESYT2	RAB4A	GPR20	PARD6A	TRAP1	COPS7B	ENSGALG00000048014
	CLDN10	ZBTB18	BTBD9	ACSL4	ENSGALG00000016326	NLRP3	RECQL	POMK	ANKRD2
	ENSGALG00000046817	TTLL9	NUF2	MCCC1	CD5	EEA1	TMEM208	HPDL	TEKT1
	GJB6	TELO2	ORAI3	TMEM38A	RHOH	CNOT10	SNAPC5	BECN1	ENSGALG00000031360
	SLC26A3	GRAMD1B	SMAD2Z	RUNDC1	ATP6V1G3	FUT10	BGLAP	KIF3A	CSF3
	ENSGALG00000006717	MCAM	TIPIN	PAQR7	NLRX1	SGMS1	EPCAM	MPPED2	ENSGALG00000050064
	NOS3	TRIM33	NR3C2	FEZ2	CDKN2A	WAS	FAM206A	ZNF518A	ENSGALG00000038574
	FNDC4	RPL35	NWD1	ALDH9A1	OTOL1	RPSAP58	TIMM17B	ROCK2	ENSGALG00000049499
	ENSGALG00000001996	FAXC	AP2B1	SNX17	BIN2	ENSGALG00000039116	SREBF2	KIF11	ENSGALG00000000104
	TOM1	RPL13	MAU2	SLC9A1	ENSGALG00000040415	ADRA2B	ENSGALG00000034572	ENSGALG00000052798	ENSGALG00000052434
	ANGPTL4	DYRK2	AP2M1	PHF24	ENSGALG00000053749	ENSGALG00000005861	PRKCA	ENSGALG00000047665	CPEB2
	ZNF423	ARIH2	LONP1	PLCXD2	PRRG4	SIX4	MYO5A	ENSGALG00000031929	ENSGALG00000042850
	C5H15orf41	TRAF3IP1	ARIH1	KCNE3	DOCK2	ENSGALG00000006899	ENSGALG00000038146	ENSGALG00000034354	CRYBB1
	TMEM144	STK35	SPSB4	CYB561	HYDIN	CDS2	NEK5	ENSGALG00000013033	ENSGALG00000052061
	GATA2	PSME4	PDE6D	F10	SV2A	GPAT2	MORN3	RAB31	ENSGALG00000052929
	LGI1	ENSGALG00000015263	ENSGALG00000051159	RNF169	ENSGALG00000011799	C12orf29	KDM1B	PRDM1	ENSGALG00000027173
	ENSGALG00000044225	NDUFB7	ZBTB8OS	KCNIP1	STC1	POLQ	SUN2	CHST11	DMB1
	USMG5	CDC26	ENSGALG00000042254	ENSGALG00000049101	HSD11B2	GABRA3	TRIT1	ARHGAP5	FAM167A
	ENSGALG00000021692	RBM33	ATP6V0A2	ENSGALG00000053181	ENSGALG00000006803	FAM46A	CSTF2	AKAP11	BEGAIN
	PTX3	LZTFL1	NEO1	ENSGALG00000046691	ENSGALG00000042850	DDHD1	C5orf34	ATRNL1	SLC10A2
	ENSGALG00000014664	HOGA1	SDK1	AASS	UGT1A1	FBXL22	AKR1E2	CNDP2	ENSGALG00000002511
	SFRP2	TRPM3	ERP44	ENSGALG00000048303	RFLNA	RGS3	ENSGALG00000053332	CRYZ	ENSGALG00000042462
	ENSGALG00000030808	HNRNPA2B1	YIPF4	SERINC5	ZPLD1	GIT1	NEIL1	SPCS2	C1QTNF2
	CCDC80	CAMK2D	REPS2	CHRNA7	ENSGALG00000049402	AMPD3	ANKRD40	FAM222A	SLC26A9
	MMP2	ENSGALG00000003345	SIKE1	TMEM41A	ENSGALG00000042168	PPFIBP2	ANTXR2	AMDHD1	ENSGALG00000046256
	WDR59	TMEM38B	ENSGALG00000001051	TRAF3IP1	GAS1	DOK3	NFX1	UBE2J2	SMPX
	NT5DC3	RPS17	CYB5R4	TRIM14	RNF32	ENSGALG00000048448	NLGN3	IL17RD	MGP
	ENSGALG00000014963	STAC	CKAP2L	ZBTB21	ENSGALG00000039887	ENSGALG00000043556	ZBTB8OS	ATP8B2	SLC4A10
	SMAD9	MT-ND2	DCAF5	CHKA	GATA6	FASLG	ENSGALG00000001476	SRGAP1	TMEM154
	SERBP1	C7orf73	GPD2	RAB9A	ADAM20.1	ACER2	ATF2	RRBP1	ABCB1.1
	XYLT2	ENSGALG00000053871	HJURP	ARVCF	ENSGALG00000054898	NR5A2	C17orf75	PHETA2	ENSGALG00000048951
	ENSGALG00000007131	MDM4	STOM	ASCC2	CTRB2	PRKAA2	ENSGALG00000007516	ACVRL1	TLR5
	MAPK8IP3	RPS6KA6	MYEF2	TRIO	CEBPD	GPR75	CPNE8	ENSGALG00000048886	SLC6A6
	SEC24A	ATP13A2	GOSR1	STX3	KCTD4	ENSGALG00000031497	PSMD14	SGSM1	ENSGALG00000016217
	GRK6	LONRF2	ARHGDIA	PTK2	PPP1R42	ENSGALG00000028989	PWP1	ENSGALG00000052686	ENSGALG00000042733
	RAD23A	EEF1B2	AEBP2	ENSGALG00000008314	MFN1	ENSGALG00000052183	SLC35B2	XK	RP11-529K1.3
	NIP7	ST7	MMP16	SHFM1	MIPEP	SGK2	SYP	CCM2L	DNAJC24
	SLC39A10	TADA2B	COG1	RMI2	ENSGALG00000013512	ENSGALG00000053140	SPCS2	ENSGALG00000037526	PXDC1
	TAF7	RPL7	DCAF12L2	PLEKHA6	TRAF3IP1	TRMT9B	HOXA6	DRD5	ZYX
	FAM183A	AHDC1	PAK4	ENSGALG00000022804	HAUS3	CYP2AB2	PPTC7	CELA2A	DDX25
	ANLN	ALDOC	STK26	CALM2	RHBDL3	ENSGALG00000051595	CMTR2	CERS3	ENSGALG00000003645
	CUX1	UFSP2	IWS1	RHOJ	ASIC1	ENSGALG00000005421	COX17	HRH1	ELFN1
	DNAJC8	OTOS	YAE1	SERPINB1	RPL3L	GPR149	PRDM5	AMY2A	VPS29
	ENSGALG00000050404	EFHC1	DNM1	ENSGALG00000049003	TMC1	KIF1A	CIB4	FABP2	MOGAT1
	DNAJC28	ROPN1L	NFS1	ENSGALG00000043735	GRAMD2B	ARID2	RPF1	ENSGALG00000002638	INSIG1
	DGKH	PFDN6	FEN1	CALHM6	PRKAR2B	MAIP1	PARD6A	ENSGALG00000054251	LNP1
	DNAH10	FGFR1	VPS26B	CAPS2	SNX11	BHLHE22	ENSGALG00000054304	ENSGALG00000052252	ENSGALG00000049372
	KIF13B	PLCE1	FAM241A	ENSGALG00000002638	WFDC2	GNPDA2	IRAK1BP1	TNKS	MPPE1
	LSM3	EPM2A	KIF18A	CLPS	PRPH	NEO1	NFAT5	VIRMA	SERPIND1
	THOC7	DLC1	GNAI2	CACNG2	CDCA3	NDUFA5	TTC4	ZCCHC9	ADORA2A
	ENSGALG00000047627	NDUFA6	CXXC5	SOST	NBAS	COII	UBA6	ENSGALG00000036263	HLX
	CSGALNACT2	MED23	SH3BGRL	GRIN2B	RIPK1	PFDN6	FANCC	TAF7	ENSGALG00000028466
	CPPED1	ZHX3	ENSGALG00000013505	ENSGALG00000053742	RAD21	ENSGALG00000003348	ENSGALG00000034013	FOXN3	HDDC3
	RAB3A	CORO2B	EEPD1	STAB2	EIF5	TPM3	PRPF4	USP4	RNF169
	COCH	PRKG2	PARP9	PHLDA1	MYO9B	NDST3	ENSGALG00000006644	PSMG2	NBEAL1
	ENSGALG00000045238	ENSGALG00000054822	PPIF	ENSGALG00000046766	RC3H2	ELFN1	SMYD4	TRRAP	CHRAC1
	SRGAP1	FRMPD4	ENSGALG00000026970	TDRD6	SLK	HELZ2	NUDT21	FAM98B	SLC4A3
	FZD3	GRIK2	GOLGA3	SHC3	SOCS6	CBARP	ENSGALG00000048899	HMBOX1	ENSGALG00000042589
	ENSGALG00000053980	TRIL	NDC80	CASTOR1	PKNOX1	CDIP1	NUDCD2	TTC1	EARS2
	ENSGALG00000002067	GP1BB	DCP1B	CPS1	HSPG2	ENSGALG00000050668	USP33	AK6	EME1
	LBH	EOMES	ENSGALG00000047208	MOS	SLC2A14	TMCC2	ENSGALG00000044098	TSPAN4	PACSIN3
	PRPF6	LZTS2	SSX2IP	SIGIRR	CTNNBL1	ENSGALG00000026754	ATG4B	MICU2	ST3GAL6
	TCTN2	PHC3	METTL14	XKR4	CPPED1	EEF2	PMS1	ENSGALG00000054244	MSANTD3
	VANGL1	ENSGALG00000047352	MUM1L1	ENSGALG00000015953	PARP6	IGDCC4	SLC24A5	CYP51A1	GIT1
	QKI	PGK2	RFX4	XK	ISOC1	IFT122	NELFCD	SAMD8	SNCG
	SLC46A1	TXNDC17	PCSK7	FAM53B	TRMT61A	PDGFRL	UTP4	SMG6	NFKBIB
	TRABD2A	SELENBP1	TRMT1L	ENSGALG00000050490	IGSF21	RELN	GPR85	CHPT1	RHO
	SMYD4	FLT4	INTS9	ENSGALG00000047639	CDK14	PMM1	SYT12	RAD54L	ENSGALG00000052026
	YIPF4	MAPT	TAX1BP1	ENSGALG00000051244	ASXL1	WDR34	PGD	TGS1	PMEL
	PUM2	ENSGALG00000054154	NMD3	ABLIM2	UBE3B	HDX	TFDP1	GPR142	EXOSC3
	ENSGALG00000042984	RAVER2	ENSGALG00000046740	ENSGALG00000005964	EXD1	MFSD13A	PSMA1	ENSGALG00000039385	MARCKS
	TOGARAM1	MRPS33	PLCG1	ENSGALG00000033247	NEBL.1	PDP2	ATF7IP	DYNC1H1	INAFM2
	SESN2	PLEKHA8	WDR48	TMEM140	HJV	PIM3	MTG2	PAX9	RASAL1
	ZFAT	ENSGALG00000053187	RSBN1	ENSGALG00000030245	ENSGALG00000050481	NOCT	JADE2	FUBP1	CFAP69
	CDK5RAP3	MICU2	USP6NL	DND1	ENSGALG00000054948	TMTC2	PBXIP1	THOC2	RCN2
	HOXB6	ENSGALG00000016971	ENSGALG00000042570	SEC61B	THSD7B	RBM15B	FUT9	SRSF11	TDP2
	ABHD10	SEMA3D	TRABD	ENSGALG00000051428	TRIQK	CFAP126	ZDHHC23	ENSGALG00000033569	BCL2L10
	PXMP4	FUBP1	PUM2	UBL3	ENSGALG00000031186	MGAT4A	NOLC1	MTF1	SLC35A3
	UQCRQ	DNAJC8	RIF1	ENSGALG00000006203	SPHK1	DPP6	CRACD	LRPPRC	COQ6
	CRYM	NUDT5	ENSGALG00000005884	FMO3	CATHL1	CDC26	MID2	CHFR	FBXO2
	ENSGALG00000047924	TENM4	ENSGALG00000004515	POMGNT1	PGC	FAM183A	SV2C	ENSGALG00000045602	MYCN
	RPS6	PEMT	KDM8	SYNRG	GPSM1	SPATA6	ENSGALG00000053885	SLC12A7	SENP5
	MIPEP	NR2F2	NAT8L	MCUB	ENSGALG00000043198	ASAH1	HBAD	PNN	ROCK2
	GCH1	STAG3	HOXB9	TRAPPC9	TSPAN5	RPL7A	DIRAS1	ENSGALG00000047143	FGD5
	IL11RA	CRYL1	SPARC	CNIH3	IER3IP1	MANSC1	ENSGALG00000044354	CRIPT	PLPP5
	CTSA	FOXP1	SNUPN	MCM9	NCOR2	ZNF593	GALNT16	PPP1R12A	ENSGALG00000046776
	ID1	MCM9	SNAP29	BOLA1	MRPS23	RUSC1	TRIM39.2	UBE2S	HLCS
	GET3	ALKBH3	XPO6	RAD51C	SHROOM2	PFDN2	ENSGALG00000015224	PTBP3	TESC
	CCDC40	ZBTB37	RNPS1	TMEM169	ENSGALG00000019284	HESX1	FAM124B	NECAP2	PRR7
	PACSIN3	RPL31	NELFB	BECN1	BRCA2	CFAP45	ENSGALG00000027170	KLF5	POLDIP2
	ENSGALG00000049293	ENSGALG00000044632	CMAS	EFHD1	STAG3	CAMK2B	PDGFRB	ENSGALG00000053399	ARMC10
[truncated: 10,854 more rows]
